# Supplementary material for: Comparative Profiling of Circulating Exosomal Small RNAs Derived From Peruvian Patients With Tuberculosis and Pulmonary Adenocarcinoma
Source: Front Cell Infect Microbiol. 2022 Jun 30;12:909837. doi: 10.3389/fcimb.2022.909837 (PMC9280157; doi:10.3389/fcimb.2022.909837)
Supplement: Supplementary file 2 [file Table_2.xlsx]

## Sheet: Hoja 1
ID	Chrom	Start	End	Length	strand	GFF1	GFF2	baseMean	log2FC	lfcSE	stat	pvalue	padj	baseMean	log2FC	lfcSE	stat	pvalue	padj	baseMean	log2FC	lfcSE	stat	pvalue	padj
SmallRNA_3831	chr19	15179320	15179345	25	-	ID=MIMAT0027490;Alias=MIMAT0027490;Name=hsa-miR-6795-5p;Derives_from=MI0022640|ID=MI0022640;Alias=MI0022640;Name=hsa-mir-6795	miRNA	6.63946	-3.57931	3.72338	-0.961307	0.336398	0.859557	6.63946	-1.5139	3.82271	-0.396027	0.692085	0.979902	6.63946	-6.61068	3.45736	-1.91206	0.0558686	NA
SmallRNA_2480	chr14	101065464	101065490	26	+	ID=MIMAT0026557;Alias=MIMAT0026557;Name=hsa-miR-412-5p;Derives_from=MI0002464|ID=MI0002464;Alias=MI0002464;Name=hsa-mir-412	miRNA	84.244	3.37005	4.12545	0.816893	0.41399	0.875614	84.244	3.462	4.13129	0.837993	0.402034	0.854747	84.244	1.58128	3.81962	0.41399	0.678881	0.927602
SmallRNA_3256	chr17	28861697	28861722	25	-	ID=MIMAT0019855;Alias=MIMAT0019855;Name=hsa-miR-4732-5p;Derives_from=MI0017369|ID=MI0017369;Alias=MI0017369;Name=hsa-mir-4732	miRNA	1.73965	0.128908	2.62034	0.0491951	0.960764	NA	1.73965	2.00657	2.73421	0.733874	0.463025	0.871338	1.73965	3.59972	2.62454	1.37156	0.170199	NA
SmallRNA_8460	chr9	127785878	127785898	20	+	ID=MIMAT0019337;Alias=MIMAT0019337;Name=hsa-miR-3960;Derives_from=MI0016964|ID=MI0016964;Alias=MI0016964;Name=hsa-mir-3960	miRNA	144.542	2.14244	4.12413	0.519489	0.603419	0.902419	144.542	1.13056	4.12476	0.274092	0.784014	0.989754	144.542	0.684537	3.81851	0.179268	0.857727	0.973262
SmallRNA_2515	chr15	23562104	23562124	20	-	ID=MIMAT0019045;Alias=MIMAT0019045;Name=hsa-miR-4508;Derives_from=MI0016872|ID=MI0016872;Alias=MI0016872;Name=hsa-mir-4508	miRNA	3.93257	1.79245	2.41075	0.743526	0.457164	NA	3.93257	0.919321	2.43471	0.37759	0.705735	0.98447	3.93257	4.91371	2.43818	2.01532	0.0438714	NA
SmallRNA_1108	chr10	122417023	122417046	23	+	ID=MIMAT0018357;Alias=MIMAT0018357;Name=hsa-miR-3941;Derives_from=MI0016598|ID=MI0016598;Alias=MI0016598;Name=hsa-mir-3941	miRNA	4.77648	-2.76653	3.72196	-0.743299	0.457301	NA	4.77648	-3.59202	3.73492	-0.961739	0.336181	0.842222	4.77648	-3.69301	3.46813	-1.06484	0.286948	NA
SmallRNA_6942	chr6	36622478	36622501	23	-	ID=MIMAT0018200;Alias=MIMAT0018200;Name=hsa-miR-3925-5p;Derives_from=MI0016433|ID=MI0016433;Alias=MI0016433;Name=hsa-mir-3925	miRNA	67.2902	1.54182	4.12606	0.373678	0.708644	0.92124	67.2902	1.54429	4.1297	0.373948	0.708443	0.98482	67.2902	-0.386527	3.82024	-0.101179	0.919409	0.981082
SmallRNA_100	chr1	16858985	16859010	25	-	ID=MIMAT0018098;Alias=MIMAT0018098;Name=hsa-miR-3675-5p;Derives_from=MI0016076|ID=MI0016076;Alias=MI0016076;Name=hsa-mir-3675	miRNA	4.13572	-1.33569	3.78394	-0.352989	0.724096	NA	4.13572	-4.58642	3.73986	-1.22636	0.220062	0.841987	4.13572	-5.60307	3.46579	-1.61668	0.105948	NA
SmallRNA_3438	chr17	74748662	74748687	25	+	ID=MIMAT0017994;Alias=MIMAT0017994;Name=hsa-miR-3615;Derives_from=MI0016005|ID=MI0016005;Alias=MI0016005;Name=hsa-mir-3615	antisense|miRNA	6.7108	0.683833	2.69804	0.253456	0.799916	0.936902	6.7108	-0.448563	2.70868	-0.165602	0.86847	0.989754	6.7108	-0.286143	2.51455	-0.113795	0.9094	NA
SmallRNA_3375	chr17	56891315	56891341	26	-	ID=MIMAT0017992;Alias=MIMAT0017992;Name=hsa-miR-3614-5p;Derives_from=MI0016004|ID=MI0016004;Alias=MI0016004;Name=hsa-mir-3614	miRNA|antisense	28.6883	4.01174	3.94142	1.01784	0.308754	0.851352	28.6883	2.85715	3.95102	0.723142	0.469592	0.872902	28.6883	-0.0266919	3.64016	-0.00733262	0.994149	0.998497
SmallRNA_1173	chr11	1859503	1859527	24	-	ID=MIMAT0016852;Alias=MIMAT0016852;Name=hsa-miR-4298;Derives_from=MI0015830|ID=MI0015830;Alias=MI0015830;Name=hsa-mir-4298	miRNA	1823.93	1.72042	4.12287	0.417287	0.676469	0.92124	1823.93	0.61734	4.12291	0.149734	0.880974	0.989754	1823.93	-0.178325	3.81705	-0.046718	0.962738	0.991761
SmallRNA_1143	chr10	130962636	130962658	22	-	ID=MIMAT0016847;Alias=MIMAT0016847;Name=hsa-miR-378c;Derives_from=MI0015825|ID=MI0015825;Alias=MI0015825;Name=hsa-mir-378c	miRNA	1.3768	0.854161	4.16552	0.205055	0.837529	NA	1.3768	4.25716	4.31192	0.9873	0.323496	0.841987	1.3768	3.61982	3.9788	0.909778	0.36294	NA
SmallRNA_3966	chr19	46709291	46709313	22	-	ID=MIMAT0015072;Alias=MIMAT0015072;Name=hsa-miR-320e;Derives_from=MI0014234|ID=MI0014234;Alias=MI0014234;Name=hsa-mir-320e	miRNA	2.48305	-0.999942	2.14342	-0.466518	0.640845	NA	2.48305	-1.32142	2.17958	-0.606274	0.544333	0.908294	2.48305	0.605244	2.15164	0.281294	0.778485	NA
SmallRNA_1327	chr11	59595122	59595138	16	-	ID=MIMAT0015036;Alias=MIMAT0015036;Name=hsa-miR-3162-5p;Derives_from=MI0014192|ID=MI0014192;Alias=MI0014192;Name=hsa-mir-3162	miRNA	1.19005	1.48987	4.39009	0.339372	0.73433	NA	1.19005	-4.7416	4.25287	-1.11492	0.264886	0.841987	1.19005	-0.48844	4.06176	-0.120253	0.904283	NA
SmallRNA_2066	chr13	40727824	40727847	23	-	ID=MIMAT0006764;Alias=MIMAT0006764;Name=hsa-miR-320d;Derives_from=MI0008190|ID=MI0008190;Alias=MI0008190;Name=hsa-mir-320d-1	miRNA	8.86164	-0.601385	1.84772	-0.325474	0.744822	0.923441	8.86164	-0.0197958	1.87223	-0.0105734	0.991564	0.996852	8.86164	1.68831	1.79372	0.941235	0.346584	0.70651
SmallRNA_2670	chr15	70079425	70079447	22	-	ID=MIMAT0004810;Alias=MIMAT0004810;Name=hsa-miR-629-5p;Derives_from=MI0003643|ID=MI0003643;Alias=MI0003643;Name=hsa-mir-629	miRNA	2.51339	0.914001	3.14192	0.290905	NA	NA	2.51339	0.521291	3.18849	0.163491	NA	NA	2.51339	0.354039	2.94975	0.120023	NA	NA
SmallRNA_1175	chr11	2134176	2134202	26	-	ID=MIMAT0004761;Alias=MIMAT0004761;Name=hsa-miR-483-5p;Derives_from=MI0002467|ID=MI0002467;Alias=MI0002467;Name=hsa-mir-483	miRNA	19.0987	0.948943	2.29169	0.41408	0.678816	0.92124	19.0987	1.39763	2.30604	0.606071	0.544467	0.908294	19.0987	2.5237	2.15274	1.17232	0.241068	0.602165
SmallRNA_3035	chr16	69933141	69933164	23	+	ID=MIMAT0004597;Alias=MIMAT0004597;Name=hsa-miR-140-3p;Derives_from=MI0000456|ID=MI0000456;Alias=MI0000456;Name=hsa-mir-140	miRNA	2.26246	-0.24945	3.74297	-0.0666448	0.946864	NA	2.26246	3.11596	3.90476	0.797989	0.424877	0.859788	2.26246	-1.64932	3.47941	-0.474023	0.635483	NA
SmallRNA_5802	chr3	160404795	160404819	24	+	ID=MIMAT0004518;Alias=MIMAT0004518;Name=hsa-miR-16-2-3p;Derives_from=MI0000115|ID=MI0000115;Alias=MI0000115;Name=hsa-mir-16-2	miRNA	8.42758	-1.92871	2.33427	-0.826259	0.408657	0.870405	8.42758	-2.69724	2.34034	-1.1525	0.249116	0.841987	8.42758	3.55118	2.39376	1.48352	0.137937	0.510532
SmallRNA_5873	chr3	188688833	188688858	25	+	ID=MIMAT0004502;Alias=MIMAT0004502;Name=hsa-miR-28-3p;Derives_from=MI0000086|ID=MI0000086;Alias=MI0000086;Name=hsa-mir-28	miRNA	0.643769	-2.44687	3.3839	-0.723092	0.469624	NA	0.643769	-0.177376	3.50243	-0.0506436	0.95961	0.989754	0.643769	0.62338	3.29388	0.189254	0.849894	NA
SmallRNA_453	chr1	155195236	155195260	24	+	ID=MIMAT0003218;Alias=MIMAT0003218;Name=hsa-miR-92b-3p;Derives_from=MI0003560|ID=MI0003560;Alias=MI0003560;Name=hsa-mir-92b	miRNA|antisense	4.67632	-1.45527	2.41844	-0.601738	0.547349	NA	4.67632	-1.47962	2.44107	-0.606137	0.544424	0.908294	4.67632	2.41412	2.45713	0.982498	0.325855	NA
SmallRNA_2478	chr14	100884495	100884519	24	+	ID=MIMAT0002814;Alias=MIMAT0002814;Name=hsa-miR-432-5p;Derives_from=MI0003133|ID=MI0003133;Alias=MI0003133;Name=hsa-mir-432	miRNA	4.58353	-0.436303	2.5721	-0.169629	NA	NA	4.58353	5.25206	2.82369	1.86	NA	NA	4.58353	1.97228	2.47935	0.795481	NA	NA
SmallRNA_1034	chr10	102436519	102436544	25	+	ID=MIMAT0002809;Alias=MIMAT0002809;Name=hsa-miR-146b-5p;Derives_from=MI0003129|ID=MI0003129;Alias=MI0003129;Name=hsa-mir-146b	miRNA	3.35926	-0.0949557	2.37085	-0.0400513	NA	NA	3.35926	4.85387	2.63787	1.84007	NA	NA	3.35926	1.27655	2.27916	0.560095	NA	NA
SmallRNA_2874	chr16	15643300	15643323	23	+	ID=MIMAT0002174;Alias=MIMAT0002174;Name=hsa-miR-484;Derives_from=MI0002468|ID=MI0002468;Alias=MI0002468;Name=hsa-mir-484	miRNA	8.94501	0.572106	2.37138	0.241255	0.809358	0.939797	8.94501	-0.440395	2.37816	-0.185183	0.853085	0.989754	8.94501	4.6442	2.41294	1.92471	0.0542656	0.389533
SmallRNA_5235	chr22	20033152	20033178	26	+	ID=MIMAT0000455;Alias=MIMAT0000455;Name=hsa-miR-185-5p;Derives_from=MI0000482|ID=MI0000482;Alias=MI0000482;Name=hsa-mir-185	miRNA	34.7828	1.37337	2.07098	0.663147	0.507237	0.885671	34.7828	1.70081	2.0798	0.817773	0.413487	0.856202	34.7828	6.38715	2.11955	3.01344	0.00258302	0.0992797
SmallRNA_6715	chr5	160485371	160485397	26	+	ID=MIMAT0000449;Alias=MIMAT0000449;Name=hsa-miR-146a-5p;Derives_from=MI0000477|ID=MI0000477;Alias=MI0000477;Name=hsa-mir-146a	miRNA	17.0514	-0.417303	2.27252	-0.18363	0.854304	0.954411	17.0514	1.35416	2.29771	0.58935	0.555626	0.916543	17.0514	1.9673	2.13998	0.919304	0.357937	0.712678
SmallRNA_8529	chr9	136670615	136670639	24	+	ID=MIMAT0000444;Alias=MIMAT0000444;Name=hsa-miR-126-5p;Derives_from=MI0000471|ID=MI0000471;Alias=MI0000471;Name=hsa-mir-126	miRNA	35.201	0.218385	1.87757	0.116313	0.907405	0.967438	35.201	-0.316705	1.88119	-0.168353	0.866305	0.989754	35.201	1.5062	1.75478	0.858339	0.390705	0.735427
SmallRNA_3995	chr19	51693267	51693292	25	+	ID=MIMAT0000443;Alias=MIMAT0000443;Name=hsa-miR-125a-5p;Derives_from=MI0000469|ID=MI0000469;Alias=MI0000469;Name=hsa-mir-125a	miRNA	9.33411	7.74639	2.83528	2.73214	0.00629244	0.281965	9.33411	5.57178	2.7377	2.03521	0.04183	0.841987	9.33411	5.58845	2.58739	2.15988	0.0307821	0.320009
SmallRNA_5514	chr3	49020667	49020694	27	-	ID=MIMAT0000440;Alias=MIMAT0000440;Name=hsa-miR-191-5p;Derives_from=MI0000465|ID=MI0000465;Alias=MI0000465;Name=hsa-mir-191	miRNA	21.469	-0.993093	1.92085	-0.517006	0.605152	0.902419	21.469	-1.23995	1.92622	-0.643723	0.519755	0.896569	21.469	1.38136	1.81893	0.759436	0.447592	0.782171
SmallRNA_6670	chr5	149428977	149429003	26	+	ID=MIMAT0000435;Alias=MIMAT0000435;Name=hsa-miR-143-3p;Derives_from=MI0000459|ID=MI0000459;Alias=MI0000459;Name=hsa-mir-143	miRNA	34.2096	4.33004	1.77381	2.44109	0.014643	0.392893	34.2096	1.09127	1.76071	0.619789	0.535397	0.904334	34.2096	2.19659	1.63913	1.34009	0.180215	0.549171
SmallRNA_5800	chr3	160404606	160404628	22	+	ID=MIMAT0000417;Alias=MIMAT0000417;Name=hsa-miR-15b-5p;Derives_from=MI0000438|ID=MI0000438;Alias=MI0000438;Name=hsa-mir-15b	miRNA	7.25424	-1.57067	2.4057	-0.652894	0.513824	0.886166	7.25424	0.328777	2.44469	0.134486	0.893018	0.989754	7.25424	4.51026	2.45254	1.83902	0.0659124	NA
SmallRNA_5531	chr3	52268332	52268358	26	-	ID=MIMAT0000414;Alias=MIMAT0000414;Name=hsa-let-7g-5p;Derives_from=MI0000433|ID=MI0000433;Alias=MI0000433;Name=hsa-let-7g	miRNA	45.3986	-0.0487499	1.81931	-0.0267958	0.978623	0.992649	45.3986	-0.961051	1.82104	-0.527747	0.597675	0.935298	45.3986	4.1487	1.77665	2.33513	0.0195366	0.268628
SmallRNA_8686	chrX	45746176	45746202	26	-	ID=MIMAT0000278;Alias=MIMAT0000278;Name=hsa-miR-221-3p;Derives_from=MI0000298|ID=MI0000298;Alias=MI0000298;Name=hsa-mir-221	miRNA	19.6649	-0.863064	1.27711	-0.675794	0.499171	0.885671	19.6649	0.850978	1.31037	0.64942	0.516067	0.894216	19.6649	0.739793	1.21362	0.609574	0.542144	0.85425
SmallRNA_8268	chr9	70810027	70810052	25	-	ID=MIMAT0000265;Alias=MIMAT0000265;Name=hsa-miR-204-5p;Derives_from=MI0000284|ID=MI0000284;Alias=MI0000284;Name=hsa-mir-204	miRNA	6.24367	3.8275	2.79321	1.37029	NA	NA	6.24367	6.72498	2.99705	2.24387	NA	NA	6.24367	4.25992	2.70143	1.57691	NA	NA
SmallRNA_7612	chr7	129770443	129770470	27	-	ID=MIMAT0000259;Alias=MIMAT0000259;Name=hsa-miR-182-5p;Derives_from=MI0000272|ID=MI0000272;Alias=MI0000272;Name=hsa-mir-182	miRNA	1.73524	-1.50148	3.25006	-0.461985	0.644092	NA	1.73524	1.47797	3.36473	0.439255	0.660477	0.965495	1.73524	1.90837	3.17377	0.601293	0.547645	NA
SmallRNA_8438	chr9	124693724	124693751	27	+	ID=MIMAT0000257_1;Alias=MIMAT0000257;Name=hsa-miR-181b-5p;Derives_from=MI0000683|ID=MI0000683;Alias=MI0000683;Name=hsa-mir-181b-2	antisense|miRNA	6.53663	1.32796	2.33817	0.567947	0.570071	0.898514	6.53663	5.25546	2.54334	2.06636	0.0387945	0.841987	6.53663	4.02089	2.33909	1.719	0.085614	NA
SmallRNA_8437	chr9	124692479	124692505	26	+	ID=MIMAT0000256_1;Alias=MIMAT0000256;Name=hsa-miR-181a-5p;Derives_from=MI0000269|ID=MI0000269;Alias=MI0000269;Name=hsa-mir-181a-2	miRNA|antisense	47.8455	0.121071	1.31081	0.092364	0.926409	0.97082	47.8455	0.823927	1.31952	0.624414	0.532356	0.902488	47.8455	2.44543	1.24009	1.97197	0.0486127	0.376881
SmallRNA_1357	chr11	64891199	64891223	24	-	ID=MIMAT0000222;Alias=MIMAT0000222;Name=hsa-miR-192-5p;Derives_from=MI0000234|ID=MI0000234;Alias=MI0000234;Name=hsa-mir-192	miRNA	19.1225	2.46609	1.92415	1.28165	0.199966	0.794106	19.1225	1.27232	1.93054	0.659049	0.509864	0.891716	19.1225	3.92673	1.85646	2.11517	0.0344156	0.337986
SmallRNA_281	chr1	65058438	65058463	25	-	ID=MIMAT0000099;Alias=MIMAT0000099;Name=hsa-miR-101-3p;Derives_from=MI0000103|ID=MI0000103;Alias=MI0000103;Name=hsa-mir-101-1	miRNA	14.9132	1.03848	2.28254	0.454969	0.649132	0.911518	14.9132	1.81227	2.30513	0.786192	0.431755	0.860943	14.9132	3.94992	2.2093	1.78786	0.0737987	0.416803
SmallRNA_8715	chrX	53556294	53556320	26	-	ID=MIMAT0000096;Alias=MIMAT0000096;Name=hsa-miR-98-5p;Derives_from=MI0000100|ID=MI0000100;Alias=MI0000100;Name=hsa-mir-98	miRNA	3.0565	-0.370771	1.88284	-0.196922	0.843889	NA	3.0565	-0.812112	1.91906	-0.423183	0.672162	0.970261	3.0565	0.412439	1.85462	0.222385	0.824014	NA
SmallRNA_4630	chr2	218402655	218402681	26	+	ID=MIMAT0000083;Alias=MIMAT0000083;Name=hsa-miR-26b-5p;Derives_from=MI0000084|ID=MI0000084;Alias=MI0000084;Name=hsa-mir-26b	miRNA	73.5877	0.334019	1.18781	0.281205	0.778553	0.928328	73.5877	0.346035	1.19207	0.290282	0.771601	0.989754	73.5877	1.99818	1.11431	1.7932	0.0729417	0.416803
SmallRNA_1787	chr12	57824653	57824679	26	-	ID=MIMAT0000082;Alias=MIMAT0000082;Name=hsa-miR-26a-5p;Derives_from=MI0000750|ID=MI0000750;Alias=MI0000750;Name=hsa-mir-26a-2	miRNA	21.7646	-0.250053	1.43857	-0.173821	0.862006	0.955966	21.7646	0.175721	1.45187	0.121031	0.903666	0.989754	21.7646	1.4778	1.36625	1.08165	0.279409	0.636931
SmallRNA_5474	chr3	37969412	37969437	25	+	ID=MIMAT0000082_1;Alias=MIMAT0000082;Name=hsa-miR-26a-5p;Derives_from=MI0000083|ID=MI0000083;Alias=MI0000083;Name=hsa-mir-26a-1	miRNA	61.4416	-0.4766	1.51872	-0.313816	0.753661	0.925072	61.4416	-0.201448	1.52276	-0.132291	0.894754	0.989754	61.4416	1.09054	1.41672	0.769768	0.441437	0.778642
SmallRNA_8344	chr9	95086063	95086086	23	+	ID=MIMAT0000080_1;Alias=MIMAT0000080;Name=hsa-miR-24-3p;Derives_from=MI0000080|ID=MI0014181;Alias=MI0014181;Name=hsa-mir-3074|ID=MIMAT0019208;Alias=MIMAT0019208;Name=hsa-miR-3074-5p;Derives_from=MI0014181|ID=MI0000080;Alias=MI0000080;Name=hsa-mir-24-1	miRNA	41.1839	-0.372921	1.39197	-0.267909	0.788769	0.932765	41.1839	0.0953258	1.40032	0.0680741	0.945727	0.989754	41.1839	0.37782	1.29937	0.290772	0.771226	0.96464
SmallRNA_3135	chr17	1713910	1713935	25	-	ID=MIMAT0000077;Alias=MIMAT0000077;Name=hsa-miR-22-3p;Derives_from=MI0000078|ID=MI0000078;Alias=MI0000078;Name=hsa-mir-22	miRNA	31.5822	0.533587	1.43021	0.373084	0.709086	0.92124	31.5822	0.982026	1.44334	0.680383	0.496262	0.88509	31.5822	1.07897	1.33779	0.806534	0.419935	0.762733
SmallRNA_2170	chr13	91351071	91351097	26	+	ID=MIMAT0000075;Alias=MIMAT0000075;Name=hsa-miR-20a-5p;Derives_from=MI0000076|ID=MI0000076;Alias=MI0000076;Name=hsa-mir-20a	miRNA|processed_transcript	3.78149	-5.50765	2.69017	-2.04732	0.0406265	NA	3.78149	-5.21883	2.71167	-1.92459	0.0542812	0.841987	3.78149	-1.72453	2.69342	-0.640277	0.521993	NA
SmallRNA_2092	chr13	50049161	50049188	27	-	ID=MIMAT0000068;Alias=MIMAT0000068;Name=hsa-miR-15a-5p;Derives_from=MI0000069|ID=MI0000069;Alias=MI0000069;Name=hsa-mir-15a	antisense|miRNA	54.9491	-1.27574	1.68531	-0.756973	0.449066	0.8821	54.9491	-0.765382	1.68903	-0.453148	0.650442	0.961026	54.9491	1.77832	1.58303	1.12336	0.261284	0.618311
SmallRNA_8716	chrX	53557240	53557268	28	-	ID=MIMAT0000067_1;Alias=MIMAT0000067;Name=hsa-let-7f-5p;Derives_from=MI0000068|ID=MI0000068;Alias=MI0000068;Name=hsa-let-7f-2	miRNA	70.9026	0.345881	1.2422	0.278443	0.780673	0.929401	70.9026	-0.0250843	1.24522	-0.0201446	0.983928	0.9925	70.9026	2.82195	1.17655	2.3985	0.0164624	0.256404
SmallRNA_5106	chr21	16539837	16539863	26	+	ID=MIMAT0000064;Alias=MIMAT0000064;Name=hsa-let-7c-5p;Derives_from=MI0000064|ID=MI0000064;Alias=MI0000064;Name=hsa-let-7c	miRNA	89.633	0.359516	1.30768	0.274927	0.783373	0.929929	89.633	-0.447982	1.30929	-0.342156	0.732234	0.989754	89.633	1.98829	1.22344	1.62517	0.104126	0.466133
SmallRNA_8336	chr9	94175960	94175988	28	+	ID=MIMAT0000062_2;Alias=MIMAT0000062;Name=hsa-let-7a-5p;Derives_from=MI0000060|ID=MI0000060;Alias=MI0000060;Name=hsa-let-7a-1	miRNA	235.583	0.18215	1.45301	0.125361	0.900238	0.966292	235.583	-0.422702	1.45363	-0.290791	0.771211	0.989754	235.583	2.6685	1.35233	1.97326	0.0484663	0.376881
SmallRNA_3817	chr19	12703594	12703669	75	-	ID=MI0033419;Alias=MI0033419;Name=hsa-mir-10395	-	13.9544	-0.14876	3.89202	-0.0382219	NA	NA	13.9544	21.2191	4.06456	5.22053	NA	NA	13.9544	0.185801	3.61092	0.0514553	NA	NA
SmallRNA_3309	chr17	42514207	42514230	23	+	ID=MI0017878;Alias=MI0017878;Name=hsa-mir-5010|ID=MIMAT0021043;Alias=MIMAT0021043;Name=hsa-miR-5010-5p;Derives_from=MI0017878	miRNA	2.53414	-3.95124	4.03394	-0.979497	0.327335	NA	2.53414	-5.36629	4.03905	-1.3286	0.183979	0.841987	2.53414	-0.493265	3.8779	-0.127199	0.898783	NA
SmallRNA_3261	chr17	30117129	30117157	28	+	ID=MI0014226;Alias=MI0014226;Name=hsa-mir-3184|ID=MI0001445;Alias=MI0001445;Name=hsa-mir-423|ID=MIMAT0015064;Alias=MIMAT0015064;Name=hsa-miR-3184-5p;Derives_from=MI0014226|ID=MIMAT0001340;Alias=MIMAT0001340;Name=hsa-miR-423-3p;Derives_from=MI0001445	miRNA|antisense	9.8497	-0.00391144	2.53665	-0.00154197	0.99877	0.99877	9.8497	1.3839	2.59504	0.533287	0.593835	0.934072	9.8497	-1.12419	2.35727	-0.476902	0.633432	0.903507
SmallRNA_2069	chr13	41101073	41101098	25	-	ID=MI0014199;Alias=MI0014199;Name=hsa-mir-3168	miRNA	1127.26	1.5643	2.11038	0.741242	0.458547	0.8821	1127.26	0.197712	2.11048	0.0936808	0.925363	0.989754	1127.26	-0.8699	1.95382	-0.445231	0.656153	0.915585
SmallRNA_8892	chrX	140926170	140926190	20	-	ID=MI0008192;Alias=MI0008192;Name=hsa-mir-320d-2|ID=MIMAT0006764_1;Alias=MIMAT0006764;Name=hsa-miR-320d;Derives_from=MI0008192	miRNA	7.58391	-0.724986	2.36416	-0.306656	0.759105	0.927996	7.58391	-0.278542	2.38545	-0.116767	0.907045	0.989754	7.58391	0.833537	2.23832	0.372393	0.7096	NA
SmallRNA_3572	chr18	24321714	24321737	23	+	ID=MI0008191;Alias=MI0008191;Name=hsa-mir-320c-2|ID=MIMAT0005793_1;Alias=MIMAT0005793;Name=hsa-miR-320c;Derives_from=MI0008191	miRNA	25.3952	-1.72731	1.62031	-1.06604	0.286406	0.847114	25.3952	-1.54081	1.62663	-0.947239	0.343517	0.844489	25.3952	1.21423	1.54807	0.784352	0.432834	0.772038
SmallRNA_4539	chr2	176601021	176601041	20	-	ID=MI0006381;Alias=MI0006381;Name=hsa-mir-1246|ID=MIMAT0005898;Alias=MIMAT0005898;Name=hsa-miR-1246;Derives_from=MI0006381	miRNA	2.26976	-1.14072	3.88029	-0.293977	0.768775	NA	2.26976	-5.6133	3.81222	-1.47245	0.140899	0.841987	2.26976	-0.499413	3.67819	-0.135777	0.891998	NA
SmallRNA_1748	chr12	48654442	48654524	82	+;-	ID=MI0006353;Alias=MI0006353;Name=hsa-mir-1291	snoRNA|miRNA	3.94817	-6.25396	3.85876	-1.62072	0.105078	NA	3.94817	0.139642	4.03225	0.0346313	0.972374	0.989754	3.94817	-3.15779	3.65384	-0.864239	0.387457	NA
SmallRNA_3187	chr17	12081908	12081931	23	+	ID=MI0005559;Alias=MI0005559;Name=hsa-mir-744|ID=MIMAT0004945;Alias=MIMAT0004945;Name=hsa-miR-744-5p;Derives_from=MI0005559	miRNA	6.74993	-1.1722	2.5136	-0.466342	0.640971	0.908256	6.74993	-2.57628	2.51732	-1.02342	0.306109	0.841987	6.74993	1.63389	2.49028	0.656109	0.511754	NA
SmallRNA_659	chr1	224257043	224257071	28	-	ID=MI0003839;Alias=MI0003839;Name=hsa-mir-320b-2|ID=MIMAT0005792_1;Alias=MIMAT0005792;Name=hsa-miR-320b;Derives_from=MI0003839	miRNA	11.5039	-0.898791	1.57452	-0.570837	0.56811	0.898372	11.5039	-0.368853	1.59413	-0.231382	0.817018	0.989754	11.5039	1.8429	1.55181	1.18758	0.235001	0.601061
SmallRNA_3562	chr18	21683557	21683580	23	+	ID=MI0003778;Alias=MI0003778;Name=hsa-mir-320c-1|ID=MIMAT0005793;Alias=MIMAT0005793;Name=hsa-miR-320c;Derives_from=MI0003778	miRNA	24.998	-1.41422	1.83504	-0.770672	0.440901	0.8821	24.998	-1.16314	1.84136	-0.631677	0.527598	0.899773	24.998	1.1097	1.73301	0.640331	0.521957	0.840422
SmallRNA_402	chr1	116671785	116671809	24	+	ID=MI0003776;Alias=MI0003776;Name=hsa-mir-320b-1|ID=MIMAT0005792;Alias=MIMAT0005792;Name=hsa-miR-320b;Derives_from=MI0003776	miRNA	34.897	-0.751806	1.71614	-0.438079	0.661329	0.917434	34.897	-0.648282	1.72114	-0.376659	0.706427	0.984519	34.897	1.44482	1.61273	0.895884	0.370315	0.722735
SmallRNA_2479	chr14	101040268	101040290	22	+	ID=MI0003676;Alias=MI0003676;Name=hsa-mir-654|ID=MIMAT0004814;Alias=MIMAT0004814;Name=hsa-miR-654-3p;Derives_from=MI0003676	miRNA	3.93814	3.91219	3.80755	1.02748	0.304194	NA	3.93814	6.13216	3.94376	1.5549	0.11997	0.841987	3.93814	5.49482	3.63285	1.51254	0.130397	NA
SmallRNA_947	chr10	75552499	75552517	18	-	ID=MI0003619;Alias=MI0003619;Name=hsa-mir-606	miRNA	1.07299	-3.37968	4.15768	-0.812877	0.416288	NA	1.07299	1.27225	4.31418	0.2949	0.76807	0.989754	1.07299	0.634907	3.98762	0.15922	0.873496	NA
SmallRNA_6668	chr5	149062371	149062395	24	-	ID=MI0003591;Alias=MI0003591;Name=hsa-mir-584|ID=MIMAT0003249;Alias=MIMAT0003249;Name=hsa-miR-584-5p;Derives_from=MI0003591	miRNA	8.20003	-5.02297	2.7444	-1.83026	0.0672105	0.61216	8.20003	-6.34631	2.74712	-2.31017	0.020879	0.841987	8.20003	0.185296	2.75274	0.0673133	0.946332	0.98847
SmallRNA_7879	chr8	41660441	41660470	29	+;-	ID=MI0002470;Alias=MI0002470;Name=hsa-mir-486-1|ID=MIMAT0004762;Alias=MIMAT0004762;Name=hsa-miR-486-3p;Derives_from=MI0002470|ID=MIMAT0002177_1;Alias=MIMAT0002177;Name=hsa-miR-486-5p;Derives_from=MI0023622|ID=MI0023622;Alias=MI0023622;Name=hsa-mir-486-2	miRNA	1511.06	-0.905396	1.5634	-0.579121	0.562507	0.897015	1511.06	-1.06757	1.5635	-0.682809	0.494728	0.884401	1511.06	1.51655	1.44817	1.04722	0.295	0.655769
SmallRNA_7880	chr8	41660481	41660508	27	+;-	ID=MI0002470;Alias=MI0002470;Name=hsa-mir-486-1|ID=MI0023622;Alias=MI0023622;Name=hsa-mir-486-2|ID=MIMAT0002177;Alias=MIMAT0002177;Name=hsa-miR-486-5p;Derives_from=MI0002470|ID=MIMAT0004762_1;Alias=MIMAT0004762;Name=hsa-miR-486-3p;Derives_from=MI0023622	miRNA	1016.07	-0.832005	1.52209	-0.546619	0.584641	0.899646	1016.07	-2.30705	1.52213	-1.51567	0.129602	0.841987	1016.07	1.50623	1.41085	1.0676	0.285699	0.644717
SmallRNA_3254	chr17	28861382	28861425	43	-	ID=MI0001729;Alias=MI0001729;Name=hsa-mir-451a|ID=MI0017360;Alias=MI0017360;Name=hsa-mir-451b	miRNA	127.703	-0.618119	1.92597	-0.320939	0.748257	0.923672	127.703	-0.639597	1.92708	-0.331899	0.739965	0.989754	127.703	2.56676	1.79472	1.43017	0.152669	0.518987
SmallRNA_5513	chr3	49020157	49020221	64	+;-	ID=MI0001448;Alias=MI0001448;Name=hsa-mir-425	miRNA	11.607	3.3647	2.67062	1.25989	0.207708	0.797278	11.607	1.56718	2.67272	0.58636	0.557634	0.91731	11.607	3.20691	2.51488	1.27517	0.202248	0.570937
SmallRNA_3260	chr17	30117093	30117120	27	+	ID=MI0001445;Alias=MI0001445;Name=hsa-mir-423|ID=MIMAT0004748;Alias=MIMAT0004748;Name=hsa-miR-423-5p;Derives_from=MI0001445|ID=MIMAT0022731;Alias=MIMAT0022731;Name=hsa-miR-3184-3p;Derives_from=MI0014226|ID=MI0014226;Alias=MI0014226;Name=hsa-mir-3184	antisense|miRNA	1086.79	0.80258	1.96261	0.408936	0.682587	0.92124	1086.79	-1.35406	1.96259	-0.689935	0.490235	0.882038	1086.79	3.50254	1.81949	1.92502	0.0542274	0.389533
SmallRNA_7616	chr7	130496125	130496151	26	+	ID=MI0000816;Alias=MI0000816;Name=hsa-mir-335|ID=MIMAT0000765;Alias=MIMAT0000765;Name=hsa-miR-335-5p;Derives_from=MI0000816	miRNA|antisense	5.9581	2.13214	2.46357	0.865467	0.386783	0.867264	5.9581	0.8839	2.47616	0.356965	0.721118	0.989754	5.9581	2.47929	2.35211	1.05407	0.29185	NA
SmallRNA_2474	chr14	100109714	100109738	24	+	ID=MI0000805;Alias=MI0000805;Name=hsa-mir-342|ID=MIMAT0000753;Alias=MIMAT0000753;Name=hsa-miR-342-3p;Derives_from=MI0000805	miRNA	2.02891	-0.61111	3.46756	-0.176236	0.860109	NA	2.02891	4.20025	3.65464	1.14929	0.250435	0.841987	2.02891	3.5629	3.36775	1.05795	0.290079	NA
SmallRNA_199	chr1	40754366	40754397	31	+	ID=MI0000749;Alias=MI0000749;Name=hsa-mir-30e|ID=MIMAT0000692;Alias=MIMAT0000692;Name=hsa-miR-30e-5p;Derives_from=MI0000749	miRNA	15.5236	-3.12193	1.70045	-1.83594	0.0663663	0.608124	15.5236	-1.42853	1.72915	-0.826146	0.408721	0.855401	15.5236	-2.19157	1.59856	-1.37097	0.170385	0.537643
SmallRNA_5249	chr22	21653353	21653376	23	+	ID=MI0000748;Alias=MI0000748;Name=hsa-mir-130b|ID=MIMAT0000691;Alias=MIMAT0000691;Name=hsa-miR-130b-3p;Derives_from=MI0000748	processed_transcript|miRNA	1.63167	1.46366	2.9609	0.494329	NA	NA	1.63167	4.63365	3.15954	1.46656	NA	NA	1.63167	3.9963	2.90614	1.37512	NA	NA
SmallRNA_8180	chr9	4850343	4850367	24	+	ID=MI0000739;Alias=MI0000739;Name=hsa-mir-101-2|ID=MIMAT0000099_1;Alias=MIMAT0000099;Name=hsa-miR-101-3p;Derives_from=MI0000739	antisense|miRNA	31.0519	1.49955	1.90752	0.786128	0.431793	0.8821	31.0519	2.79393	1.93116	1.44676	0.147964	0.841987	31.0519	3.79945	1.80991	2.09925	0.0357949	0.339422
SmallRNA_200	chr1	40757299	40757324	25	+	ID=MI0000736;Alias=MI0000736;Name=hsa-mir-30c-1|ID=MIMAT0000244;Alias=MIMAT0000244;Name=hsa-miR-30c-5p;Derives_from=MI0000736	miRNA	11.7508	3.15016	2.10892	1.49373	0.135245	0.701443	11.7508	2.68247	2.14519	1.25046	0.211133	0.841987	11.7508	1.79605	1.96243	0.915218	0.360077	0.712678
SmallRNA_7537	chr7	100094041	100094063	22	-	ID=MI0000734;Alias=MI0000734;Name=hsa-mir-106b|ID=MIMAT0000680;Alias=MIMAT0000680;Name=hsa-miR-106b-5p;Derives_from=MI0000734	miRNA	7.23468	-3.13601	3.36074	-0.933129	0.350753	0.863128	7.23468	4.15666	3.55981	1.16766	0.242942	0.841987	7.23468	3.51932	3.27954	1.07311	0.283221	NA
SmallRNA_5119	chr21	25573982	25574008	26	+	ID=MI0000681;Alias=MI0000681;Name=hsa-mir-155|ID=MIMAT0000646;Alias=MIMAT0000646;Name=hsa-miR-155-5p;Derives_from=MI0000681	miRNA	2.49803	-2.04848	3.13912	-0.652563	0.514038	NA	2.49803	-3.26957	3.15319	-1.03691	0.299779	0.841987	2.49803	-1.21369	3.02423	-0.401321	0.688184	NA
SmallRNA_7814	chr8	22244965	22244997	32	-	ID=MI0000542;Alias=MI0000542;Name=hsa-mir-320a	miRNA	212.472	2.08648	1.63718	1.27444	0.202509	0.794106	212.472	1.92145	1.63898	1.17235	0.241057	0.841987	212.472	4.68729	1.52953	3.06453	0.00218016	0.0944603
SmallRNA_8530	chr9	136670651	136670675	24	+	ID=MI0000471;Alias=MI0000471;Name=hsa-mir-126|ID=MIMAT0000445;Alias=MIMAT0000445;Name=hsa-miR-126-3p;Derives_from=MI0000471	miRNA	17.1364	-0.134073	1.59883	-0.0838566	0.93317	0.973617	17.1364	-0.353842	1.60848	-0.219985	0.825883	0.989754	17.1364	1.68795	1.52735	1.10515	0.269095	0.625892
SmallRNA_3340	chr17	48037171	48037194	23	-	ID=MI0000462;Alias=MI0000462;Name=hsa-mir-152|ID=MIMAT0000438;Alias=MIMAT0000438;Name=hsa-miR-152-3p;Derives_from=MI0000462	miRNA	1.57888	-1.58517	2.70282	-0.586489	0.557547	NA	1.57888	0.333462	2.84077	0.117384	0.906556	0.989754	1.57888	-2.04195	2.55682	-0.798629	0.424506	NA
SmallRNA_3255	chr17	28861546	28861568	22	-	ID=MI0000460;Alias=MI0000460;Name=hsa-mir-144|ID=MIMAT0000436;Alias=MIMAT0000436;Name=hsa-miR-144-3p;Derives_from=MI0000460	miRNA	17.7707	0.66074	2.04717	0.322758	0.746879	0.923672	17.7707	0.477115	2.0559	0.232071	0.816483	0.989754	17.7707	5.97639	2.14553	2.78551	0.00534429	0.151611
SmallRNA_3380	chr17	58331281	58331305	24	-	ID=MI0000458;Alias=MI0000458;Name=hsa-mir-142|ID=MIMAT0000433;Alias=MIMAT0000433;Name=hsa-miR-142-5p;Derives_from=MI0000458	miRNA|antisense	11.512	1.09346	1.76776	0.618554	NA	NA	11.512	1.54454	1.79742	0.859309	NA	NA	11.512	3.07561	1.72414	1.78385	NA	NA
SmallRNA_1318	chr11	57641251	57641273	22	+	ID=MI0000448;Alias=MI0000448;Name=hsa-mir-130a|ID=MIMAT0000425;Alias=MIMAT0000425;Name=hsa-miR-130a-3p;Derives_from=MI0000448	miRNA	0.880694	-1.75129	3.28141	-0.533701	0.593549	NA	0.880694	-0.492401	3.36307	-0.146414	0.883594	0.989754	0.880694	1.40858	3.20139	0.439991	0.659944	NA
SmallRNA_3661	chr18	58451087	58451112	25	+	ID=MI0000442;Alias=MI0000442;Name=hsa-mir-122|ID=MIMAT0000421;Alias=MIMAT0000421;Name=hsa-miR-122-5p;Derives_from=MI0000442|ID=MI0017383;Alias=MI0017383;Name=hsa-mir-122b|ID=MIMAT0019877;Alias=MIMAT0019877;Name=hsa-miR-122b-3p;Derives_from=MI0017383	miRNA	228.18	2.05166	2.01374	1.01883	NA	NA	228.18	2.57747	2.01609	1.27845	NA	NA	228.18	4.97971	1.87662	2.65356	NA	NA
SmallRNA_8343	chr9	95085504	95085526	22	+	ID=MI0000440;Alias=MI0000440;Name=hsa-mir-27b|ID=MIMAT0000419;Alias=MIMAT0000419;Name=hsa-miR-27b-3p;Derives_from=MI0000440	miRNA	18.9675	0.876672	1.57816	0.555502	0.578551	0.899433	18.9675	2.69787	1.63088	1.65424	0.098078	0.841987	18.9675	1.62691	1.48423	1.09613	0.273023	0.63044
SmallRNA_8342	chr9	95085264	95085288	24	+	ID=MI0000439;Alias=MI0000439;Name=hsa-mir-23b|ID=MIMAT0000418;Alias=MIMAT0000418;Name=hsa-miR-23b-3p;Derives_from=MI0000439	miRNA	6.54876	1.43308	2.09436	0.684258	0.493812	0.885671	6.54876	6.13328	2.39048	2.56571	0.0102964	0.841987	6.54876	1.54583	1.97908	0.781086	0.434752	NA
SmallRNA_1802	chr12	62603689	62603715	26	+	ID=MI0000434;Alias=MI0000434;Name=hsa-let-7i|ID=MIMAT0000415;Alias=MIMAT0000415;Name=hsa-let-7i-5p;Derives_from=MI0000434	miRNA	64.7301	-0.135688	1.6406	-0.0827064	0.934085	0.973797	64.7301	-0.233238	1.64324	-0.141938	0.887129	0.989754	64.7301	3.60011	1.56146	2.30561	0.0211326	0.274779
SmallRNA_8731	chrX	66018935	66018963	28	+	ID=MI0000300;Alias=MI0000300;Name=hsa-mir-223|ID=MIMAT0000280;Alias=MIMAT0000280;Name=hsa-miR-223-3p;Derives_from=MI0000300	antisense|miRNA	10.4183	-1.12456	1.75061	-0.642378	NA	NA	10.4183	-1.04085	1.76554	-0.589534	NA	NA	10.4183	0.604397	1.67524	0.360782	NA	NA
SmallRNA_8687	chrX	45747029	45747056	27	-	ID=MI0000299;Alias=MI0000299;Name=hsa-mir-222|ID=MIMAT0000279;Alias=MIMAT0000279;Name=hsa-miR-222-3p;Derives_from=MI0000299	miRNA	3.11358	-0.535395	1.94623	-0.275093	0.783245	NA	3.11358	2.57961	2.16377	1.19218	0.233189	0.841987	3.11358	-0.666133	1.84975	-0.360121	0.718757	NA
SmallRNA_581	chr1	198859097	198859130	33	-	ID=MI0000289;Alias=MI0000289;Name=hsa-mir-181a-1	miRNA	20.333	0.375243	1.2861	0.291768	0.770464	0.928328	20.333	1.88734	1.32393	1.42556	0.153995	0.841987	20.333	1.99235	1.23027	1.61944	0.105353	0.468749
SmallRNA_2556	chr15	31065057	31065079	22	-	ID=MI0000287;Alias=MI0000287;Name=hsa-mir-211|ID=MIMAT0022694;Alias=MIMAT0022694;Name=hsa-miR-211-3p;Derives_from=MI0000287	miRNA	10.7507	1.25669	3.83603	0.327602	0.743213	0.922703	10.7507	0.806459	3.85106	0.209412	0.834126	0.989754	10.7507	-0.670996	3.55349	-0.188828	0.850228	0.973262
SmallRNA_1159	chr11	568111	568133	22	-	ID=MI0000286;Alias=MI0000286;Name=hsa-mir-210|ID=MIMAT0000267;Alias=MIMAT0000267;Name=hsa-miR-210-3p;Derives_from=MI0000286	miRNA	13.9547	9.35165	4.2911	2.17932	0.0293082	0.496135	13.9547	8.01069	4.2911	1.86682	0.0619271	0.841987	13.9547	7.37336	3.95456	1.86452	0.0622483	0.408512
SmallRNA_2491	chr14	104117468	104117491	23	+	ID=MI0000283;Alias=MI0000283;Name=hsa-mir-203a|ID=MIMAT0019813;Alias=MIMAT0019813;Name=hsa-miR-203b-5p;Derives_from=MI0017343|ID=MIMAT0000264;Alias=MIMAT0000264;Name=hsa-miR-203a-3p;Derives_from=MI0000283|ID=MI0017343;Alias=MI0017343;Name=hsa-mir-203b	miRNA	5.8299	8.07945	3.18773	2.53455	0.0112593	0.352056	5.8299	6.73848	3.18773	2.11388	0.0345255	0.841987	5.8299	5.35286	2.92356	1.83094	0.0671094	NA
SmallRNA_8465	chr9	128244742	128244767	25	-	ID=MI0000282;Alias=MI0000282;Name=hsa-mir-199b|ID=MIMAT0004563;Alias=MIMAT0004563;Name=hsa-miR-199b-3p;Derives_from=MI0000282	miRNA	19.9489	0.921378	1.50447	0.612427	0.540255	0.890166	19.9489	0.730667	1.51644	0.481829	0.629927	0.952058	19.9489	3.56685	1.49012	2.39367	0.0166807	0.258118
SmallRNA_509	chr1	172144552	172144576	24	-	ID=MI0000281;Alias=MI0000281;Name=hsa-mir-199a-2|ID=MIMAT0000232;Alias=MIMAT0000232;Name=hsa-miR-199a-3p;Derives_from=MI0000281	miRNA|antisense	18.41	0.429255	1.50038	0.286097	0.774804	0.928328	18.41	0.0517064	1.51076	0.0342253	0.972697	0.989754	18.41	1.38168	1.42055	0.972636	0.330734	0.692565
SmallRNA_4537	chr2	176150328	176150358	30	+	ID=MI0000267;Alias=MI0000267;Name=hsa-mir-10b|ID=MIMAT0000254;Alias=MIMAT0000254;Name=hsa-miR-10b-5p;Derives_from=MI0000267	miRNA	33.4861	0.83821	1.24568	0.672891	0.501016	0.885671	33.4861	-0.555783	1.24816	-0.445283	0.656116	0.965351	33.4861	1.06701	1.17059	0.911518	0.362023	0.712849
SmallRNA_3344	chr17	48579902	48579926	24	-	ID=MI0000266;Alias=MI0000266;Name=hsa-mir-10a|ID=MIMAT0000253;Alias=MIMAT0000253;Name=hsa-miR-10a-5p;Derives_from=MI0000266	miRNA|antisense	16.7185	0.813998	1.70369	0.477786	0.632802	0.905883	16.7185	0.606679	1.71581	0.353582	0.723652	0.989754	16.7185	2.69241	1.63645	1.64528	0.099913	0.465166
SmallRNA_8113	chr8	134804911	134804940	29	-	ID=MI0000255;Alias=MI0000255;Name=hsa-mir-30d|ID=MIMAT0000245;Alias=MIMAT0000245;Name=hsa-miR-30d-5p;Derives_from=MI0000255	miRNA	79.8843	-1.35166	1.75308	-0.77102	0.440695	0.8821	79.8843	0.00481878	1.75748	0.00274186	0.997812	0.999212	79.8843	0.947595	1.63142	0.580839	0.561349	0.859828
SmallRNA_7342	chr7	25949918	25949943	25	-	ID=MI0000253;Alias=MI0000253;Name=hsa-mir-148a|ID=MIMAT0000243;Alias=MIMAT0000243;Name=hsa-miR-148a-3p;Derives_from=MI0000253	miRNA	12.5483	0.706927	2.23891	0.315746	NA	NA	12.5483	-0.677535	2.24257	-0.302125	NA	NA	12.5483	0.989031	2.09905	0.47118	NA	NA
SmallRNA_3806	chr19	10817426	10817451	25	-	ID=MI0000242;Alias=MI0000242;Name=hsa-mir-199a-1|ID=MIMAT0000232_1;Alias=MIMAT0000232;Name=hsa-miR-199a-3p;Derives_from=MI0000242	miRNA	17.8893	0.600775	1.43636	0.418261	0.675756	0.920741	17.8893	0.133279	1.44634	0.092149	0.92658	0.989754	17.8893	2.87781	1.41349	2.03596	0.041754	0.353577
SmallRNA_5801	chr3	160404752	160404778	26	+	ID=MI0000115;Alias=MI0000115;Name=hsa-mir-16-2|ID=MIMAT0000069_1;Alias=MIMAT0000069;Name=hsa-miR-16-5p;Derives_from=MI0000115	miRNA	177.321	-0.920328	1.88631	-0.487898	0.625622	0.9054	177.321	0.12228	1.88801	0.0647664	0.94836	0.989754	177.321	0.945048	1.74939	0.540216	0.589048	0.876706
SmallRNA_993	chr10	89592754	89592778	24	-	ID=MI0000114;Alias=MI0000114;Name=hsa-mir-107|ID=MIMAT0000104;Alias=MIMAT0000104;Name=hsa-miR-107;Derives_from=MI0000114	miRNA	10.5133	0.236352	1.95815	0.120702	0.903927	0.96632	10.5133	-0.576715	1.96642	-0.293282	0.769307	0.989754	10.5133	2.21981	1.89775	1.1697	0.242121	0.604162
SmallRNA_6732	chr5	168560900	168560926	26	-	ID=MI0000109;Alias=MI0000109;Name=hsa-mir-103a-1|ID=MIMAT0007402_1;Alias=MIMAT0007402;Name=hsa-miR-103b;Derives_from=MI0007261|ID=MIMAT0000101_1;Alias=MIMAT0000101;Name=hsa-miR-103a-3p;Derives_from=MI0000109|ID=MI0007261;Alias=MI0007261;Name=hsa-mir-103b-1	miRNA	15.8735	1.60762	1.34943	1.19133	0.233523	0.816755	15.8735	0.597953	1.36111	0.439313	0.660435	0.965495	15.8735	0.657455	1.26302	0.520543	0.602685	0.885364
SmallRNA_4736	chr20	3917513	3917566	53	+	ID=MI0000108;Alias=MI0000108;Name=hsa-mir-103a-2|ID=MI0007262;Alias=MI0007262;Name=hsa-mir-103b-2	miRNA	46.6952	0.0560498	1.53087	0.036613	0.970794	0.990295	46.6952	0.830528	1.54113	0.538908	0.589951	0.933113	46.6952	0.138861	1.42332	0.0975616	0.92228	0.981082
SmallRNA_7536	chr7	100093811	100093837	26	-	ID=MI0000095;Alias=MI0000095;Name=hsa-mir-93|ID=MIMAT0000093;Alias=MIMAT0000093;Name=hsa-miR-93-5p;Derives_from=MI0000095	miRNA	32.4729	1.40568	1.68655	0.833466	0.404582	0.869965	32.4729	0.472529	1.69069	0.279488	0.77987	0.989754	32.4729	2.5225	1.5872	1.58927	0.111999	0.477972
SmallRNA_8877	chrX	134169538	134169565	27	-	ID=MI0000094;Alias=MI0000094;Name=hsa-mir-92a-2|ID=MIMAT0000092_1;Alias=MIMAT0000092;Name=hsa-miR-92a-3p;Derives_from=MI0000094	processed_transcript|miRNA	120.011	0.792262	1.83648	0.431403	0.666175	0.918656	120.011	0.713531	1.8383	0.388147	0.697907	0.981912	120.011	2.6645	1.70801	1.56	0.11876	0.488814
SmallRNA_2172	chr13	91351360	91351389	29	+	ID=MI0000093;Alias=MI0000093;Name=hsa-mir-92a-1|ID=MIMAT0000092;Alias=MIMAT0000092;Name=hsa-miR-92a-3p;Derives_from=MI0000093	miRNA|processed_transcript	267.337	1.0322	1.59771	0.646046	0.518249	0.886166	267.337	2.44472	1.60077	1.52722	0.126707	0.841987	267.337	3.09722	1.48349	2.08779	0.0368171	0.345414
SmallRNA_7030	chr6	71403590	71403616	26	-	ID=MI0000088;Alias=MI0000088;Name=hsa-mir-30a|ID=MIMAT0000087;Alias=MIMAT0000087;Name=hsa-miR-30a-5p;Derives_from=MI0000088	miRNA	51.5727	2.33149	1.23388	1.88957	0.0588155	0.584876	51.5727	1.88017	1.2434	1.51212	0.130503	0.841987	51.5727	1.93477	1.15156	1.68014	0.0929305	0.458496
SmallRNA_3824	chr19	13836446	13836467	21	-	ID=MI0000085;Alias=MI0000085;Name=hsa-mir-27a|ID=MIMAT0000084;Alias=MIMAT0000084;Name=hsa-miR-27a-3p;Derives_from=MI0000085	antisense|miRNA	9.325	1.33309	1.99705	0.667529	0.504435	0.885671	9.325	2.16609	2.04823	1.05754	0.290263	0.841987	9.325	1.87106	1.88798	0.991039	0.321667	0.687472
SmallRNA_7535	chr7	100093569	100093592	23	-	ID=MI0000082;Alias=MI0000082;Name=hsa-mir-25|ID=MIMAT0000081;Alias=MIMAT0000081;Name=hsa-miR-25-3p;Derives_from=MI0000082	miRNA	16.3885	-0.160467	1.74962	-0.0917156	0.926924	0.97082	16.3885	1.1043	1.77874	0.620832	0.53471	0.904209	16.3885	0.610122	1.63989	0.37205	0.709856	0.943514
SmallRNA_3823	chr19	13836285	13836310	25	-	ID=MI0000081;Alias=MI0000081;Name=hsa-mir-24-2|ID=MIMAT0000080;Alias=MIMAT0000080;Name=hsa-miR-24-3p;Derives_from=MI0000081	miRNA|antisense	20.1599	-0.775257	1.61505	-0.480021	0.631213	0.905614	20.1599	-1.10292	1.6228	-0.679642	0.496731	0.885368	20.1599	-0.116499	1.51526	-0.0768838	0.938716	0.988168
SmallRNA_3825	chr19	13836592	13836615	23	-	ID=MI0000079;Alias=MI0000079;Name=hsa-mir-23a|ID=MIMAT0000078;Alias=MIMAT0000078;Name=hsa-miR-23a-3p;Derives_from=MI0000079	miRNA|antisense	1.90666	-1.30383	2.77563	-0.469741	0.63854	NA	1.90666	3.13664	3.00339	1.04437	0.296316	0.841987	1.90666	-0.490125	2.64018	-0.185641	0.852726	NA
SmallRNA_3382	chr17	59841271	59841338	67	+	ID=MI0000077;Alias=MI0000077;Name=hsa-mir-21	miRNA	167.724	1.07193	1.30486	0.821489	0.411368	0.873724	167.724	0.826158	1.30707	0.63207	0.527341	0.899673	167.724	0.736666	1.21003	0.608801	0.542657	0.85425
SmallRNA_2171	chr13	91351244	91351267	23	+	ID=MI0000074;Alias=MI0000074;Name=hsa-mir-19b-1|ID=MIMAT0000074;Alias=MIMAT0000074;Name=hsa-miR-19b-3p;Derives_from=MI0000074	processed_transcript|miRNA	1.56	-3.42197	3.08264	-1.11008	0.266966	NA	1.56	0.110433	3.27971	0.0336715	0.973139	0.989754	1.56	-4.24447	2.89618	-1.46554	0.142773	NA
SmallRNA_2169	chr13	91350617	91350643	26	+	ID=MI0000071;Alias=MI0000071;Name=hsa-mir-17|ID=MIMAT0000070;Alias=MIMAT0000070;Name=hsa-miR-17-5p;Derives_from=MI0000071	miRNA|processed_transcript	8.12361	1.70083	2.45303	0.693359	0.488084	0.885671	8.12361	6.68009	2.71216	2.46301	0.0137775	0.841987	8.12361	2.08201	2.30631	0.902743	0.366662	0.71855
SmallRNA_2091	chr13	50049022	50049048	26	-	ID=MI0000070;Alias=MI0000070;Name=hsa-mir-16-1|ID=MIMAT0000069;Alias=MIMAT0000069;Name=hsa-miR-16-5p;Derives_from=MI0000070	antisense|miRNA	56.423	-0.639997	1.71187	-0.373859	0.708509	0.92124	56.423	0.369465	1.71804	0.215051	0.829728	0.989754	56.423	0.989925	1.59427	0.620926	0.534648	0.851649
SmallRNA_8337	chr9	94176352	94176379	27	+	ID=MI0000067;Alias=MI0000067;Name=hsa-let-7f-1|ID=MIMAT0000067;Alias=MIMAT0000067;Name=hsa-let-7f-5p;Derives_from=MI0000067	miRNA	170.809	0.73145	1.31292	0.557116	0.577448	0.899433	170.809	-0.454378	1.31351	-0.345926	0.729398	0.989754	170.809	2.8122	1.22639	2.29307	0.0218437	0.274779
SmallRNA_3994	chr19	51692792	51692819	27	+	ID=MI0000066;Alias=MI0000066;Name=hsa-let-7e|ID=MIMAT0000066;Alias=MIMAT0000066;Name=hsa-let-7e-5p;Derives_from=MI0000066	miRNA	56.6669	1.9553	1.54813	1.26301	0.206586	0.796903	56.6669	-1.38219	1.54424	-0.895063	0.370753	0.84948	56.6669	1.79272	1.4471	1.23884	0.215406	0.589004
SmallRNA_8339	chr9	94178894	94178919	25	+	ID=MI0000065;Alias=MI0000065;Name=hsa-let-7d|ID=MIMAT0004484;Alias=MIMAT0004484;Name=hsa-let-7d-3p;Derives_from=MI0000065	miRNA	5.94154	0.506515	1.9811	0.255674	0.798203	0.936902	5.94154	0.530144	2.01068	0.263664	0.792039	0.989754	5.94154	2.49679	1.96249	1.27226	0.203282	NA
SmallRNA_8338	chr9	94178839	94178865	26	+	ID=MI0000065;Alias=MI0000065;Name=hsa-let-7d|ID=MIMAT0000065;Alias=MIMAT0000065;Name=hsa-let-7d-5p;Derives_from=MI0000065	miRNA	61.3055	-0.495491	2.27847	-0.217467	0.827845	0.946064	61.3055	-1.74414	2.27912	-0.765269	0.444111	0.864885	61.3055	3.28162	2.15355	1.52382	0.127554	0.498796
SmallRNA_5358	chr22	46113689	46113715	26	+	ID=MI0000063;Alias=MI0000063;Name=hsa-let-7b|ID=MIMAT0000063;Alias=MIMAT0000063;Name=hsa-let-7b-5p;Derives_from=MI0000063	miRNA	2245.08	0.0102281	1.84162	0.00555387	0.995569	0.997566	2245.08	-0.762779	1.84166	-0.414181	0.678742	0.972688	2245.08	2.67546	1.70568	1.56856	0.116751	0.486394
SmallRNA_5357	chr22	46112750	46112777	27	+	ID=MI0000062;Alias=MI0000062;Name=hsa-let-7a-3|ID=MIMAT0000062_1;Alias=MIMAT0000062;Name=hsa-let-7a-5p;Derives_from=MI0000062	miRNA	289.505	-0.0691418	1.25464	-0.0551088	0.956052	0.983952	289.505	-0.743318	1.25517	-0.592206	0.553712	0.915517	289.505	2.13244	1.16696	1.82735	0.0676465	0.409138
SmallRNA_1573	chr11	122146558	122146590	32	-	ID=MI0000061;Alias=MI0000061;Name=hsa-let-7a-2	processed_transcript|miRNA	196.317	-0.7972	1.45406	-0.548257	0.583515	0.899646	196.317	-1.35998	1.4547	-0.934891	0.349845	0.845448	196.317	1.67332	1.35331	1.23646	0.216288	0.589044
SmallRNA_159	chr1	28648645	28648716	71	+	-	snRNA	3.90014	7.40886	3.84107	1.92885	0.0537489	NA	3.90014	6.06789	3.84107	1.57974	0.114166	0.841987	3.90014	3.39487	3.49047	0.97261	0.330747	NA
SmallRNA_1341	chr11	62841669	62841720	51	-	-	snRNA	57.5456	4.11217	2.52732	1.62708	NA	NA	57.5456	4.99161	2.56427	1.9466	NA	NA	57.5456	2.24149	2.33996	0.957916	NA	NA
SmallRNA_2011	chr13	20612239	20612270	31	+	-	snRNA	24.5397	-0.595119	2.01763	-0.29496	0.768025	0.928328	24.5397	-3.832	2.01184	-1.90472	0.0568161	0.841987	24.5397	-2.22589	1.87789	-1.18531	0.235893	0.601061
SmallRNA_2647	chr15	65304679	65304796	117	+	-	snRNA	1.90243	-0.127647	4.04901	-0.0315256	0.97485	NA	1.90243	4.33278	4.20852	1.02953	0.303233	0.841987	1.90243	3.69544	3.88265	0.951782	0.341208	NA
SmallRNA_3463	chr17	77920245	77920260	15	+	-	snRNA	0.850882	-0.47629	4.18312	-0.11386	0.909349	NA	0.850882	3.13983	4.33125	0.724926	0.468497	0.872902	0.850882	2.50249	3.99809	0.625922	0.531366	NA
SmallRNA_8303	chr9	86423000	86423039	39	-	-	snRNA	47.6369	4.33058	2.15676	2.00791	NA	NA	47.6369	4.53516	2.18597	2.07467	NA	NA	47.6369	5.46094	2.05172	2.66164	NA	NA
SmallRNA_1343	chr11	62853662	62853732	70	-	-	snoRNA|processed_transcript	98.5802	-0.102993	2.36515	-0.0435459	0.965266	0.98807	98.5802	-0.560779	2.36625	-0.236991	0.812664	0.989754	98.5802	0.686024	2.193	0.312825	0.754414	0.962937
SmallRNA_1345	chr11	62855009	62855083	74	-	-	snoRNA|processed_transcript	83.1436	0.569383	2.54522	0.223707	0.822985	0.944163	83.1436	-0.0693261	2.54826	-0.0272053	0.978296	0.991051	83.1436	-2.18956	2.35653	-0.929144	0.352814	0.712678
SmallRNA_1346	chr11	62855290	62855366	76	-	-	snoRNA|processed_transcript	104.256	-1.02434	2.6556	-0.385728	0.699698	0.92124	104.256	-2.59867	2.65605	-0.978397	0.327878	0.842222	104.256	-3.5731	2.46016	-1.45238	0.146395	0.516186
SmallRNA_1347	chr11	62855558	62855631	73	-	-	snoRNA|processed_transcript	29.5307	-1.01774	2.50619	-0.40609	0.684676	0.92124	29.5307	0.917649	2.52998	0.36271	0.716821	0.988607	29.5307	-1.75936	2.32465	-0.756826	0.449154	0.782408
SmallRNA_2518	chr15	25054209	25054286	77	+	-	snoRNA|processed_transcript	102.866	3.00154	3.20886	0.935391	0.349587	0.863128	102.866	1.66912	3.20977	0.520012	0.603055	0.93752	102.866	1.83658	2.97187	0.617987	0.536584	0.851812
SmallRNA_2519	chr15	25056859	25056936	77	+	-	snoRNA|processed_transcript	25.0918	0.679335	1.91058	0.355564	0.722167	0.92124	25.0918	-0.321393	1.91565	-0.167772	0.866763	0.989754	25.0918	-0.512649	1.77404	-0.288973	0.772602	0.96464
SmallRNA_2520	chr15	25062333	25062410	77	+	-	snoRNA|processed_transcript	27.9682	0.644301	1.90325	0.338527	0.734966	0.92124	27.9682	-0.0747756	1.90916	-0.0391667	0.968757	0.989754	27.9682	-0.312478	1.76743	-0.176798	0.859667	0.973262
SmallRNA_2523	chr15	25073107	25073184	77	+	-	snoRNA|processed_transcript	32.4753	1.07417	2.07659	0.517274	0.604965	0.902419	32.4753	0.346559	2.08205	0.166451	0.867802	0.989754	32.4753	-0.180981	1.9258	-0.093977	0.925127	0.982105
SmallRNA_2525	chr15	25081287	25081363	76	+	-	snoRNA|processed_transcript	27.1565	-0.943107	1.77463	-0.53144	0.595114	0.899791	27.1565	-2.24402	1.77749	-1.26246	0.206782	0.841987	27.1565	-2.34012	1.65049	-1.41783	0.15624	0.524622
SmallRNA_3166	chr17	7576811	7576887	76	+	-	snoRNA|processed_transcript	2.20216	6.71473	4.30796	1.55868	0.119072	NA	2.20216	5.37377	4.30796	1.2474	0.212249	0.841987	2.20216	4.73643	3.97285	1.1922	0.233183	NA
SmallRNA_6919	chr6	31837074	31837147	73	+	-	snoRNA|processed_transcript	25.4339	-6.73281	2.93565	-2.29347	0.0218212	0.449309	25.4339	-8.52877	2.93595	-2.90495	0.00367316	0.841987	25.4339	-6.30145	2.74938	-2.29195	0.0219085	0.274779
SmallRNA_3639	chr18	49489243	49489308	65	-	-	snoRNA|antisense	21.956	5.16063	1.98211	2.6036	0.00922494	0.339821	21.956	0.0340051	1.88411	0.0180484	0.9856	0.993228	21.956	-0.445566	1.74265	-0.255684	0.798195	0.968454
SmallRNA_3640	chr18	49491279	49491347	68	-	-	snoRNA|antisense	75.1114	1.43083	2.04253	0.70052	0.483603	0.885671	75.1114	-1.1575	2.0413	-0.567038	0.570688	0.92537	75.1114	-0.853955	1.89109	-0.451568	0.65158	0.912367
SmallRNA_4892	chr20	49280687	49280764	77	+	-	snoRNA|antisense	33.6064	-19.6536	4.22009	-4.65715	3.21e-06	0.000607762	33.6064	11.8146	4.37806	2.6986	0.00696324	0.841987	33.6064	-23.1046	3.92387	-5.88823	3.9e-09	5.81e-07
SmallRNA_218	chr1	44775864	44775940	76	+	-	snoRNA	19.962	-1.22811	4.04169	-0.303862	0.761233	0.928328	19.962	22.2138	4.20925	5.27738	1.31e-07	8.64e-05	19.962	20.5871	3.87892	5.30743	1.11e-07	1.15e-05
SmallRNA_219	chr1	44777841	44777914	73	+	-	snoRNA	45.47	3.73783	3.27875	1.14001	0.25428	0.828273	45.47	8.34792	3.47481	2.40241	0.0162876	0.841987	45.47	-0.603054	3.02869	-0.199114	0.842174	0.973262
SmallRNA_311	chr1	75787070	75787143	73	+	-	snoRNA	25.4457	7.19236	3.29552	2.18246	0.0290753	0.495423	25.4457	-3.06547	3.07986	-0.995328	0.319577	0.841987	25.4457	0.212288	2.86913	0.0739903	0.941018	0.988242
SmallRNA_312	chr1	75787888	75787961	73	+	-	snoRNA	30.1217	5.51745	3.6269	1.52126	NA	NA	30.1217	-0.599661	3.57431	-0.16777	NA	NA	30.1217	0.0299025	3.31127	0.00903052	NA	NA
SmallRNA_350	chr1	92837289	92837365	76	+	-	snoRNA	46.3629	8.66685	3.16687	2.73672	0.00620549	0.281965	46.3629	-1.12486	2.9426	-0.382266	0.702264	0.982688	46.3629	-1.42858	2.72481	-0.524287	0.600079	0.885364
SmallRNA_852	chr10	36438697	36438716	19	+	-	snoRNA	32.0571	-2.5968	3.31626	-0.783049	0.433598	0.8821	32.0571	-2.48643	3.3185	-0.749263	0.453699	0.868272	32.0571	0.133638	3.0877	0.0432809	0.965478	0.993037
SmallRNA_1339	chr11	62665419	62665495	76	+	-	snoRNA	45.4512	10.3121	3.10949	3.31635	0.00091202	0.0987913	45.4512	2.76413	2.89181	0.95585	0.339148	0.843748	45.4512	0.86592	2.66789	0.324571	0.745506	0.962373
SmallRNA_1461	chr11	93733227	93733299	72	-	-	snoRNA	55.8923	-1.36511	2.74043	-0.498137	0.618388	0.905085	55.8923	-3.2776	2.74049	-1.19599	0.2317	0.841987	55.8923	-1.55267	2.54248	-0.610692	0.541403	0.85425
SmallRNA_1578	chr11	123058947	123058996	49	-	-	snoRNA	4.06793	-3.36419	3.01368	-1.1163	0.264292	NA	4.06793	0.107028	3.21409	0.0332998	0.973436	0.989754	4.06793	-5.95202	2.80431	-2.12246	0.0337993	NA
SmallRNA_1579	chr11	123059346	123059423	77	-	-	snoRNA	30.6163	1.20099	3.42147	0.351014	0.725578	0.92124	30.6163	-1.98236	3.41488	-0.580506	0.561573	0.918938	30.6163	-3.05177	3.16251	-0.964981	0.334554	0.695674
SmallRNA_1784	chr12	56645024	56645101	77	-	-	snoRNA	74.7777	0.463746	2.3384	0.198318	0.842796	0.949555	74.7777	-1.66541	2.33816	-0.712276	0.476294	0.875312	74.7777	-1.61901	2.16582	-0.747528	0.454745	0.785549
SmallRNA_2255	chr14	21397351	21397401	50	-	-	snoRNA	14.6623	4.40041	4.07978	1.07859	0.280771	0.847114	14.6623	3.05945	4.07978	0.749904	0.453313	0.868272	14.6623	-4.98499	3.62628	-1.37468	0.169229	0.537281
SmallRNA_2313	chr14	45110885	45110962	77	+	-	snoRNA	21.6739	22.3206	4.13541	5.39743	6.76e-08	3.42e-05	21.6739	0.269501	3.97186	0.0678526	0.945903	0.989754	21.6739	-0.811568	3.67436	-0.220873	0.825191	0.973262
SmallRNA_2653	chr15	66502835	66502911	76	-	-	snoRNA	10.8808	1.7717	3.7739	0.469461	0.63874	0.908251	10.8808	5.17426	3.9349	1.31496	0.188522	0.841987	10.8808	-2.12521	3.4843	-0.609939	0.541902	0.85425
SmallRNA_2819	chr16	2155028	2155105	77	-	-	snoRNA	30.6391	22.9898	4.08176	5.63233	NA	NA	30.6391	5.00067	3.99144	1.25285	NA	NA	30.6391	-0.954026	3.62074	-0.26349	NA	NA
SmallRNA_3048	chr16	71758406	71758482	76	-	-	snoRNA	242.429	12.9184	2.51458	5.13739	2.79e-07	7.04e-05	242.429	2.59764	2.22432	1.16784	0.242873	0.841987	242.429	1.57177	2.05802	0.763726	0.44503	0.781509
SmallRNA_3122	chr16	89561428	89561504	76	+	-	snoRNA	424.918	3.72654	1.83129	2.03493	0.0418583	0.53568	424.918	1.47691	1.83109	0.806576	0.419911	0.857824	424.918	1.73778	1.6954	1.025	0.305365	0.666379
SmallRNA_3217	chr17	19062090	19062130	40	+	-	snoRNA	34.1574	1.64498	2.12371	0.774578	0.438589	0.8821	34.1574	-0.798374	2.12234	-0.376176	0.706786	0.984573	34.1574	2.49347	1.99145	1.25209	0.210538	0.581358
SmallRNA_3218	chr17	19063917	19063957	40	-	-	snoRNA	12.8213	1.62325	1.89805	0.855221	0.392429	0.867264	12.8213	-0.946019	1.89271	-0.499821	0.617201	0.9455	12.8213	1.92488	1.80698	1.06525	0.286765	0.645331
SmallRNA_3219	chr17	19112417	19112457	40	-	-	snoRNA	8.66049	1.49016	2.36663	0.629653	0.528921	0.887763	8.66049	-0.152955	2.36959	-0.0645494	0.948533	0.989754	8.66049	2.69389	2.27528	1.18398	0.236421	0.601061
SmallRNA_3220	chr17	19188090	19188109	19	+	-	snoRNA	0.745581	5.324	4.32414	1.23123	0.218238	NA	0.745581	3.98303	4.32414	0.921116	0.35699	0.846058	0.745581	3.34569	3.99039	0.838438	0.401785	NA
SmallRNA_3221	chr17	19188194	19188234	40	+	-	snoRNA	33.5887	1.68947	2.21341	0.76329	0.445291	0.8821	33.5887	-0.658267	2.21229	-0.29755	0.766046	0.989754	33.5887	1.96953	2.06504	0.953752	0.340209	0.700595
SmallRNA_3222	chr17	19190026	19190066	40	-	-	snoRNA	15.3254	1.42987	2.47858	0.57689	0.564014	0.897015	15.3254	-1.2213	2.47485	-0.493483	0.621671	0.949631	15.3254	1.63563	2.32516	0.703447	0.481777	0.810433
SmallRNA_3223	chr17	19190151	19190170	19	-	-	snoRNA	0.810864	5.42029	4.32355	1.25367	0.209964	NA	0.810864	4.07933	4.32355	0.943512	0.345419	0.845448	0.810864	3.44199	3.98976	0.862706	0.388299	NA
SmallRNA_3252	chr17	28720551	28720616	65	+	-	snoRNA	21.8062	5.5762	4.14897	1.344	0.178949	0.77942	21.8062	4.23524	4.14897	1.02079	0.307352	0.841987	21.8062	-4.35252	3.69061	-1.17935	0.23826	0.601061
SmallRNA_3253	chr17	28723429	28723493	64	+	-	snoRNA	15.141	-3.0604	3.2303	-0.947403	0.343433	0.861437	15.141	-0.367694	3.25034	-0.113125	0.909931	0.989754	15.141	4.45727	3.16371	1.40887	0.158872	0.525322
SmallRNA_3399	chr17	64146080	64146174	94	+	-	snoRNA	344.882	3.13489	2.12342	1.47634	0.139853	0.714096	344.882	0.405495	2.12291	0.191008	0.848519	0.989754	344.882	0.296881	1.96543	0.151051	0.879936	0.973262
SmallRNA_3802	chr19	10109761	10109834	73	+	-	snoRNA	59.1664	1.69357	3.99616	0.423799	0.671713	0.92068	59.1664	-2.68723	3.9908	-0.673356	0.500721	0.886091	59.1664	-2.44452	3.69635	-0.661332	0.508399	0.83144
SmallRNA_3852	chr19	17862587	17862665	78	+	-	snoRNA	58.913	10.5751	3.44189	3.07247	0.00212297	0.169446	58.913	4.4683	3.26737	1.36755	0.171453	0.841987	58.913	0.388954	2.99616	0.129817	0.896711	0.973955
SmallRNA_3979	chr19	49489966	49490042	76	+	-	snoRNA	110.23	-3.89832	2.16799	-1.79813	0.0721571	0.614303	110.23	-6.19998	2.16766	-2.86021	0.00423355	0.841987	110.23	-6.13541	2.01664	-3.04239	0.0023471	0.0964334
SmallRNA_3980	chr19	49490615	49490692	77	+	-	snoRNA	74.6919	2.86918	2.71264	1.05771	0.290188	0.847114	74.6919	8.87323	2.8969	3.06301	0.0021912	0.722086	74.6919	2.19536	2.51391	0.873288	0.382506	0.729794
SmallRNA_3989	chr19	50802339	50802415	76	-	-	snoRNA	61.7455	2.07233	3.69113	0.561434	0.574501	0.899433	61.7455	24.2981	3.87365	6.27265	3.55e-10	2.69e-06	61.7455	23.8358	3.56568	6.68478	2.31e-11	6.12e-09
SmallRNA_4134	chr2	28927982	28928058	76	+	-	snoRNA	7.95886	5.61447	2.04321	2.74786	0.00599847	0.281965	7.95886	3.82619	1.97283	1.93945	0.0524469	0.841987	7.95886	0.589032	1.70859	0.344748	0.730284	0.954276
SmallRNA_4318	chr2	86135870	86135946	76	+	-	snoRNA	62.2737	24.9818	4.28904	5.82458	NA	NA	62.2737	23.5434	4.28904	5.4892	NA	NA	62.2737	0.43868	3.81968	0.114847	NA	NA
SmallRNA_4355	chr2	101272935	101273046	111	-	-	snoRNA	19.5913	-4.40554	3.41749	-1.28912	NA	NA	19.5913	-5.12395	3.42262	-1.49708	NA	NA	19.5913	-6.39325	3.17801	-2.01171	NA	NA
SmallRNA_4659	chr2	231460367	231460437	70	-	-	snoRNA	148.791	6.28498	3.64228	1.72556	0.0844267	0.639953	148.791	2.63313	3.63758	0.72387	0.469146	0.872902	148.791	10.6056	3.51702	3.01552	0.00256541	0.0992797
SmallRNA_4730	chr20	2656938	2657009	71	+	-	snoRNA	47.3875	3.10362	3.73145	0.831745	NA	NA	47.3875	9.64545	3.91083	2.46634	NA	NA	47.3875	9.00812	3.60033	2.50202	NA	NA
SmallRNA_5328	chr22	39313832	39313908	76	-	-	snoRNA	15.9657	6.82136	4.05803	1.68095	0.0927724	0.653364	15.9657	-0.985417	3.89211	-0.253183	0.800127	0.989754	15.9657	-2.04302	3.60202	-0.567188	0.570587	0.865505
SmallRNA_5536	chr3	52692742	52692808	66	+	-	snoRNA	6.40954	6.32102	4.10423	1.54012	0.12353	0.686203	6.40954	4.98006	4.10423	1.2134	0.224978	0.841987	6.40954	-1.47094	3.65172	-0.402807	0.68709	NA
SmallRNA_5866	chr3	186784797	186784862	65	+	-	snoRNA	31.5623	0.543725	3.74434	0.145213	NA	NA	31.5623	7.04114	3.92306	1.79481	NA	NA	31.5623	-1.52809	3.46742	-0.440699	NA	NA
SmallRNA_6234	chr4	151103827	151103892	65	+	-	snoRNA	12.5612	7.77082	3.47851	2.23395	0.0254862	0.471339	12.5612	-0.621595	3.27995	-0.189513	0.849691	0.989754	12.5612	0.862193	3.04855	0.282821	0.777314	0.965766
SmallRNA_6368	chr5	9548837	9548902	65	+	-	snoRNA	18.5981	2.38891	3.17294	0.752901	0.451509	0.8821	18.5981	-7.27614	2.9494	-2.46699	0.0136254	0.841987	18.5981	-5.60522	2.75429	-2.03509	0.0418417	0.353577
SmallRNA_6638	chr5	138561039	138561111	72	-	-	snoRNA	127.891	2.76525	3.17558	0.870785	0.383871	0.864994	127.891	1.08257	3.17583	0.340878	0.733195	0.989754	127.891	3.2027	2.94406	1.08785	0.27666	0.634082
SmallRNA_6789	chr5	181243309	181243378	69	-	-	snoRNA	13.9844	3.31559	3.08652	1.07422	0.282726	0.847114	13.9844	6.60114	3.27956	2.01281	0.0441345	0.841987	13.9844	-0.670162	2.84096	-0.235893	0.813516	0.973197
SmallRNA_8481	chr9	131485664	131485750	86	+	-	snoRNA	2.22795	5.31798	3.60781	1.47402	0.140476	NA	2.22795	-1.05853	3.43654	-0.308022	0.758066	0.989754	2.22795	2.58962	3.32079	0.779822	0.435496	NA
SmallRNA_8483	chr9	131490485	131490571	86	+	-	snoRNA	1.90951	5.24514	4.0767	1.28661	0.198229	NA	1.90951	-1.02193	3.92787	-0.260175	0.794729	0.989754	1.90951	3.26683	3.76054	0.868712	0.385005	NA
SmallRNA_8503	chr9	133349395	133349471	76	+	-	snoRNA	20.4748	21.9724	4.21583	5.21188	1.87e-07	5.67e-05	20.4748	-1.31564	4.05022	-0.324833	0.745307	0.989754	20.4748	22.1978	3.88505	5.71364	1.11e-08	1.46e-06
SmallRNA_8883	chrX	136879198	136879273	75	+;-	-	snoRNA	132.62	2.13533	3.60866	0.591724	NA	NA	132.62	1.59946	3.60968	0.443102	NA	NA	132.62	2.97007	3.34403	0.88817	NA	NA
SmallRNA_2250	chr14	20343319	20343411	92	-	-	ribozyme|antisense	76.7393	-3.63934	1.887	-1.92864	0.0537761	0.579582	76.7393	-4.68283	1.8886	-2.47952	0.0131561	0.841987	76.7393	-5.56824	1.75692	-3.16932	0.00152793	0.0824962
SmallRNA_8232	chr9	35657960	35658020	60	-	-	ribozyme	39.2473	0.945236	3.25517	0.29038	0.771526	0.928328	39.2473	9.01725	3.46091	2.60546	0.00917519	0.841987	39.2473	8.37991	3.18122	2.63418	0.00843411	0.187836
SmallRNA_1342	chr11	62852958	62853036	78	-	-	processed_transcript|snoRNA	13.5872	15.5554	4.20166	3.70221	0.000213733	0.029466	13.5872	-21.4061	4.03714	-5.30228	1.14e-07	8.17e-05	13.5872	-20.6127	3.7596	-5.48269	4.19e-08	4.54e-06
SmallRNA_2517	chr15	25051477	25051554	77	+	-	processed_transcript|snoRNA	25.1848	-1.15835	3.20285	-0.361663	0.717604	0.92124	25.1848	-1.08899	3.21033	-0.339213	0.734449	0.989754	25.1848	-2.62742	2.96971	-0.884741	0.376296	0.727262
SmallRNA_2521	chr15	25067787	25067864	77	+	-	processed_transcript|snoRNA	34.9612	1.54868	2.09542	0.73908	0.459859	0.8821	34.9612	0.822543	2.10112	0.391479	0.695443	0.980994	34.9612	0.271483	1.94288	0.139732	0.888872	0.973955
SmallRNA_2522	chr15	25070432	25070508	76	+	-	processed_transcript|snoRNA	99.4195	25.6157	3.41906	7.49205	6.78e-14	2.06e-10	99.4195	1.66766	3.21204	0.519192	0.603627	0.937547	99.4195	2.61362	2.9755	0.87838	0.379738	0.728367
SmallRNA_2524	chr15	25080142	25080214	72	+	-	processed_transcript|snoRNA	27.1112	-0.851986	1.93045	-0.44134	0.658967	0.91681	27.1112	-2.41571	1.93218	-1.25025	0.211209	0.841987	27.1112	-2.60073	1.7937	-1.44993	0.147079	0.516186
SmallRNA_2526	chr15	25082768	25082844	76	+	-	processed_transcript|snoRNA	44.1419	5.52011	4.12278	1.33893	0.180594	0.77942	44.1419	-3.72546	3.95413	-0.942168	0.346107	0.845448	44.1419	-5.09041	3.66478	-1.38901	0.164831	0.532785
SmallRNA_2527	chr15	25083588	25083664	76	+	-	processed_transcript|snoRNA	24.5884	-0.660647	1.89703	-0.348254	0.72765	0.92124	24.5884	-2.17402	1.89903	-1.1448	0.252291	0.841987	24.5884	-2.09076	1.7635	-1.18558	0.235789	0.601061
SmallRNA_2528	chr15	25086527	25086603	76	+	-	processed_transcript|snoRNA	27.7473	-0.697567	1.8221	-0.382838	0.70184	0.92124	27.7473	-2.36427	1.82339	-1.29664	0.194757	0.841987	27.7473	-2.40294	1.69324	-1.41914	0.155859	0.524592
SmallRNA_2529	chr15	25087662	25087730	68	+	-	processed_transcript|snoRNA	22.7187	-1.15583	1.85579	-0.622822	0.533401	0.887763	22.7187	-2.57269	1.85827	-1.38446	0.166218	0.841987	22.7187	-2.36477	1.72805	-1.36846	0.171167	0.537643
SmallRNA_2530	chr15	25089923	25089999	76	+	-	processed_transcript|snoRNA	42.1615	-0.0811831	2.82144	-0.0287736	0.977045	0.992649	42.1615	0.762943	2.82799	0.269783	0.787327	0.989754	42.1615	-0.0707887	2.61562	-0.0270639	0.978409	0.996553
SmallRNA_3198	chr17	16440035	16440108	73	+	-	processed_transcript|snoRNA	112.261	4.34974	3.42206	1.27109	0.203697	0.794106	112.261	1.64901	3.42088	0.482043	0.629775	0.952058	112.261	4.09674	3.1738	1.2908	0.196772	0.562592
SmallRNA_3199	chr17	16441222	16441299	77	+	-	processed_transcript|snoRNA	70.6973	1.44038	2.4218	0.594755	0.552007	0.896273	70.6973	-2.18091	2.41918	-0.901508	0.367318	0.84831	70.6973	-0.12114	2.24392	-0.0539857	0.956947	0.989758
SmallRNA_6918	chr6	31835261	31835288	27	+	-	processed_transcript|snoRNA	5.40162	-0.185075	2.90465	-0.0637166	0.949196	NA	5.40162	-2.56534	2.8968	-0.885578	0.375845	0.8501	5.40162	-2.6936	2.68878	-1.00179	0.316444	NA
SmallRNA_2724	chr15	82756008	82756038	30	+	-	processed_transcript|scaRNA|antisense	0.845627	-3.67682	3.68443	-0.997933	0.318312	NA	0.845627	-2.82141	3.75002	-0.752372	0.451827	0.8678	0.845627	-0.503299	3.565	-0.141178	0.887729	NA
SmallRNA_3276	chr17	34146379	34146399	20	+	-	processed_transcript|antisense	3.37764	-5.2944	2.42632	-2.18207	0.0291044	NA	3.37764	-2.38037	2.52881	-0.9413	0.346551	0.845448	3.37764	-1.68571	2.42821	-0.694221	0.487544	NA
SmallRNA_7712	chr7	155611615	155611640	25	-	-	processed_transcript|antisense	11.5754	0.0460647	1.79889	0.0256074	0.979571	0.992649	11.5754	0.56406	1.81981	0.309955	0.756595	0.989754	11.5754	2.92863	1.77414	1.65073	0.0987939	0.463457
SmallRNA_194	chr1	38858937	38858957	20	-	-	processed_transcript	0.440507	-2.67587	4.25485	-0.628899	0.529415	NA	0.440507	-2.17737	4.31169	-0.504991	0.613565	0.943476	0.440507	-0.488416	4.06176	-0.120247	0.904287	NA
SmallRNA_303	chr1	71426874	71426889	15	+	-	processed_transcript	2.3144	-2.91414	2.47929	-1.17539	0.239837	NA	2.3144	-2.57681	2.52538	-1.02037	0.307555	0.841987	2.3144	-1.14427	2.43915	-0.469127	0.638979	NA
SmallRNA_319	chr1	78252674	78252693	19	+	-	processed_transcript	2.99168	-3.46088	3.08606	-1.12146	0.262094	NA	2.99168	-5.73282	3.08183	-1.8602	0.0628573	0.841987	2.99168	-2.0465	3.00943	-0.680031	0.496485	NA
SmallRNA_344	chr1	90816369	90816391	22	-	-	processed_transcript	18.972	-1.20493	2.80275	-0.429911	0.66726	0.918656	18.972	-2.678	2.8038	-0.955134	0.33951	0.843748	18.972	4.91098	2.78975	1.76036	0.078346	0.428532
SmallRNA_345	chr1	90847210	90847228	18	+	-	processed_transcript	13.4794	-0.882884	2.83362	-0.311574	0.755364	0.926413	13.4794	-2.11345	2.84084	-0.743953	0.456905	0.868549	13.4794	-3.7573	2.62648	-1.43054	0.152561	0.518987
SmallRNA_425	chr1	148361723	148361766	43	+	-	processed_transcript	1.61325	6.24153	3.9758	1.56988	0.116443	NA	1.61325	3.72715	3.93183	0.947943	0.343158	0.844489	1.61325	4.26323	3.66521	1.16316	0.244764	NA
SmallRNA_490	chr1	161523857	161523917	60	-	-	processed_transcript	71.2329	-2.8386	1.9335	-1.46811	0.142074	0.71484	71.2329	-0.951368	1.94266	-0.489724	0.624329	0.9512	71.2329	-3.05037	1.79475	-1.69961	0.0892043	0.445743
SmallRNA_504	chr1	168726980	168726999	19	+	-	processed_transcript	26.0426	-1.45495	2.60205	-0.559155	0.576056	0.899433	26.0426	0.498023	2.72107	0.183025	0.854778	0.989754	26.0426	-6.21132	2.40697	-2.58055	0.00986422	0.199207
SmallRNA_505	chr1	168817823	168817838	15	+	-	processed_transcript	8.37175	-5.97969	3.01068	-1.98616	0.0470154	0.557731	8.37175	-4.94912	3.02793	-1.63449	0.102156	0.841987	8.37175	-4.6689	2.82477	-1.65285	0.0983623	0.463378
SmallRNA_513	chr1	173864147	173864219	72	-	-	processed_transcript	179.474	3.78645	1.93878	1.95301	0.0508187	0.565115	179.474	2.6077	1.9406	1.34376	0.179026	0.841987	179.474	1.60057	1.79459	0.891883	0.372455	0.723012
SmallRNA_514	chr1	173864373	173864445	72	-	-	processed_transcript	75.816	1.52781	3.41431	0.447471	0.654535	0.913998	75.816	-1.11483	3.41286	-0.326656	0.743928	0.989754	75.816	-2.4407	3.15925	-0.772555	0.439786	0.777455
SmallRNA_515	chr1	173864829	173864905	76	-	-	processed_transcript	174.416	-0.258428	1.80453	-0.14321	0.886124	0.964971	174.416	-1.11499	1.80557	-0.617527	0.536887	0.904631	174.416	-2.16073	1.67142	-1.29275	0.196097	0.562592
SmallRNA_516	chr1	173865352	173865429	77	-	-	processed_transcript	11.8245	8.1363	4.26709	1.90676	NA	NA	11.8245	6.79533	4.26709	1.5925	NA	NA	11.8245	0.0470544	3.8041	0.0123694	NA	NA
SmallRNA_517	chr1	173865964	173866028	64	-	-	processed_transcript	63.2643	2.28401	1.79329	1.27364	0.202789	0.794106	63.2643	-0.788754	1.78964	-0.440732	0.659407	0.965495	63.2643	-0.408987	1.65845	-0.246608	0.805211	0.96959
SmallRNA_518	chr1	173866636	173866713	77	-	-	processed_transcript	49.71	8.19536	3.58016	2.2891	0.0220735	0.449309	49.71	-0.95718	3.39621	-0.281837	0.778068	0.989754	49.71	-0.0882176	3.14601	-0.0280411	0.977629	0.996553
SmallRNA_519	chr1	173866881	173866938	57	-	-	processed_transcript	3.44795	7.2775	4.30162	1.6918	0.0906837	NA	3.44795	5.93653	4.30162	1.38007	0.167566	0.841987	3.44795	5.2992	3.96598	1.33616	0.181496	NA
SmallRNA_520	chr1	173867674	173867743	69	-	-	processed_transcript	25.7573	0.473217	3.86579	0.122412	0.902573	0.966292	25.7573	-9.16755	3.68929	-2.48491	0.0129585	0.841987	25.7573	-0.502695	3.58137	-0.140364	0.888372	0.973955
SmallRNA_628	chr1	213864148	213864164	16	+	-	processed_transcript	5.94028	1.29139	2.08683	0.61883	0.536028	0.887763	5.94028	2.49668	2.18253	1.14394	0.25265	0.841987	5.94028	1.42751	1.9744	0.723012	0.469672	NA
SmallRNA_731	chr1	246780290	246780308	18	-	-	processed_transcript	3.33723	-0.339827	2.24374	-0.151456	0.879616	NA	3.33723	-0.779499	2.26872	-0.343585	0.731158	0.989754	3.33723	1.90602	2.26325	0.842159	0.399699	NA
SmallRNA_749	chr10	986045	986062	17	+	-	processed_transcript	1.17897	-4.71663	3.971	-1.18777	0.234925	NA	1.17897	0.142515	4.13557	0.0344608	0.97251	0.989754	1.17897	-0.494835	3.82598	-0.129335	0.897092	NA
SmallRNA_793	chr10	13656208	13656226	18	-	-	processed_transcript	0.755377	1.48986	4.39009	0.33937	0.734331	NA	0.755377	-4.09677	4.26582	-0.96037	0.336869	0.842222	0.755377	-0.48845	4.06176	-0.120256	0.904281	NA
SmallRNA_873	chr10	46456020	46456040	20	+	-	processed_transcript	28.4036	2.27254	1.40714	1.615	0.10631	0.665218	28.4036	0.653264	1.40978	0.463378	0.643093	0.957919	28.4036	0.896398	1.30805	0.685294	0.493158	0.821241
SmallRNA_911	chr10	62385615	62385657	42	+	-	processed_transcript	1.36092	5.29852	4.21168	1.25805	0.208373	NA	1.36092	3.95756	4.21168	0.939661	0.347391	0.845448	1.36092	0.400614	3.80246	0.105357	0.916093	NA
SmallRNA_912	chr10	62623225	62623243	18	-	-	processed_transcript	1.53994	-1.61088	2.27754	-0.707288	0.479388	NA	1.53994	0.123455	2.38562	0.0517499	0.958728	0.989754	1.53994	2.36415	2.34163	1.00962	0.31268	NA
SmallRNA_1258	chr11	31836882	31836911	29	-	-	processed_transcript	42.2411	1.23502	1.85317	0.666437	0.505132	0.885671	42.2411	1.29847	1.86273	0.697078	0.485754	0.879597	42.2411	0.238594	1.71898	0.138799	0.889609	0.973955
SmallRNA_1259	chr11	31884805	31884822	17	+	-	processed_transcript	0.798652	-4.14634	4.23843	-0.978272	0.32794	NA	0.798652	0.148921	4.39009	0.0339221	0.972939	0.989754	0.798652	-0.488429	4.06176	-0.12025	0.904285	NA
SmallRNA_1292	chr11	43583303	43583321	18	-	-	processed_transcript	0.857325	3.3452	4.27331	0.782814	0.433737	NA	0.857325	4.03683	4.32381	0.933629	0.350495	0.845448	0.857325	3.39949	3.99003	0.851997	0.394216	NA
SmallRNA_1298	chr11	45537222	45537240	18	+	-	processed_transcript	2.44867	-2.99307	3.54367	-0.844624	0.398321	NA	2.44867	-4.65763	3.54699	-1.31312	0.189142	0.841987	2.44867	0.219127	3.43757	0.0637447	0.949173	NA
SmallRNA_1344	chr11	62853904	62853968	64	-	-	processed_transcript	198.611	2.03881	1.9299	1.05643	0.29077	0.847114	198.611	2.09481	1.93254	1.08397	0.27838	0.841987	198.611	0.860779	1.78736	0.481593	0.630095	0.903507
SmallRNA_1452	chr11	90328496	90328512	16	+	-	processed_transcript	2.56587	1.48073	4.03721	0.366771	0.71379	NA	2.56587	-5.36495	3.87862	-1.38321	0.1666	0.841987	2.56587	-3.63939	3.64013	-0.999798	0.317408	NA
SmallRNA_1481	chr11	101187395	101187415	20	+	-	processed_transcript	0.947004	3.60819	4.26788	0.845429	0.397871	NA	0.947004	4.17606	4.30861	0.969235	0.332428	0.842222	0.947004	3.53872	3.97579	0.890067	0.37343	NA
SmallRNA_1572	chr11	122043641	122043658	17	+	-	processed_transcript	4.36919	-5.60966	3.02377	-1.85519	0.0635697	NA	4.36919	-5.47141	3.03942	-1.80015	0.0718372	0.841987	4.36919	-2.50134	2.94404	-0.849627	0.395532	NA
SmallRNA_1574	chr11	122552570	122552612	42	-	-	processed_transcript	1.78571	-1.14655	4.0691	-0.281769	0.77812	NA	1.78571	0.143216	4.16105	0.0344183	0.972544	0.989754	1.78571	-4.81759	3.7323	-1.29078	0.196779	NA
SmallRNA_1575	chr11	122556668	122556688	20	-	-	processed_transcript	2.37915	-0.436014	2.56731	-0.169833	0.865141	NA	2.37915	-0.22081	2.62136	-0.0842348	0.93287	0.989754	2.37915	0.381865	2.46662	0.154813	0.876969	NA
SmallRNA_1632	chr12	2732094	2732115	21	-	-	processed_transcript	1.3364	-2.98444	3.19624	-0.933734	0.350441	NA	1.3364	-3.59032	3.22368	-1.11373	0.265393	0.841987	1.3364	0.0596698	3.13085	0.0190586	0.984794	NA
SmallRNA_1644	chr12	5008321	5008336	15	-	-	processed_transcript	4.11223	-3.86137	3.25237	-1.18725	0.23513	NA	4.11223	-6.3092	3.24804	-1.94247	0.0520807	0.841987	4.11223	-0.519026	3.18608	-0.162904	0.870594	NA
SmallRNA_1645	chr12	5022847	5022865	18	+	-	processed_transcript	1.56141	-0.309519	4.09763	-0.0755363	0.939788	NA	1.56141	3.99926	4.2544	0.940029	0.347203	0.845448	1.56141	3.36192	3.92558	0.856413	0.391769	NA
SmallRNA_1663	chr12	9634180	9634199	19	+	-	processed_transcript	6.19834	-1.6465	3.05604	-0.538771	0.590045	0.899646	6.19834	-3.47524	3.05706	-1.13679	0.255626	0.841987	6.19834	-2.08844	2.85541	-0.731399	0.464536	NA
SmallRNA_1862	chr12	93564237	93564255	18	+	-	processed_transcript	3.37435	-0.0945091	2.62378	-0.0360202	0.971266	NA	3.37435	1.97237	2.72024	0.725074	0.468407	0.872902	3.37435	4.39009	2.6329	1.6674	0.0954353	NA
SmallRNA_2050	chr13	33271921	33271941	20	-	-	processed_transcript	104.164	-0.709825	2.63243	-0.269646	0.787432	0.932559	104.164	-1.88528	2.63304	-0.716007	0.473987	0.874859	104.164	-1.94934	2.43854	-0.799387	0.424066	0.767346
SmallRNA_2093	chr13	50325707	50325792	85	+	-	processed_transcript	6.78806	5.0413	3.72622	1.35293	NA	NA	6.78806	5.72881	3.7839	1.51399	NA	NA	6.78806	-0.444152	3.34187	-0.132905	NA	NA
SmallRNA_2094	chr13	50410127	50410147	20	+	-	processed_transcript	1.95341	-2.48663	2.6155	-0.950726	0.341743	NA	1.95341	-2.47806	2.65018	-0.935054	0.34976	0.845448	1.95341	1.40291	2.63043	0.533337	0.5938	NA
SmallRNA_2139	chr13	75576035	75576054	19	-	-	processed_transcript	3.9392	-4.02742	2.75723	-1.46068	0.144104	NA	3.9392	-5.24985	2.76419	-1.89924	0.0575332	0.841987	3.9392	-2.31176	2.67493	-0.864234	0.387459	NA
SmallRNA_2262	chr14	22476837	22476861	24	+	-	processed_transcript	9.54367	-2.97027	2.18792	-1.35758	0.174598	0.775652	9.54367	-3.42794	2.19583	-1.56111	0.118497	0.841987	9.54367	-1.26062	2.07868	-0.606454	0.544214	0.854922
SmallRNA_2334	chr14	53852093	53852116	23	-	-	processed_transcript	7.93461	0.706104	2.02791	0.348193	0.727695	0.92124	7.93461	0.62776	2.07227	0.302934	0.76194	0.989754	7.93461	-1.38312	1.88163	-0.735066	0.462299	0.79387
SmallRNA_2425	chr14	89590521	89590539	18	+	-	processed_transcript	13.7118	-1.65001	2.9792	-0.553843	0.579686	0.899646	13.7118	-3.66595	2.97906	-1.23057	0.218483	0.841987	13.7118	1.27994	2.86561	0.446654	0.655125	0.915101
SmallRNA_2426	chr14	89619311	89619328	17	+	-	processed_transcript	1.71542	6.35159	4.31341	1.47252	0.14088	NA	1.71542	5.01063	4.31341	1.16164	0.245382	0.841987	1.71542	4.37329	3.97877	1.09916	0.271699	NA
SmallRNA_2531	chr15	25218773	25218788	15	+	-	processed_transcript	5.16647	0.681515	2.56208	0.266001	0.790238	NA	5.16647	-0.43996	2.57198	-0.171059	0.864177	0.989754	5.16647	2.59392	2.51357	1.03197	0.302088	NA
SmallRNA_2763	chr15	92899421	92899496	75	+	-	processed_transcript	3.42164	2.14492	3.61285	0.59369	0.552719	NA	3.42164	5.25956	3.77645	1.39272	0.163703	0.841987	3.42164	0.968065	3.36177	0.287963	0.773375	NA
SmallRNA_2798	chr16	569558	569575	17	+	-	processed_transcript	2.95735	-1.10945	2.32802	-0.476565	0.633672	NA	2.95735	0.112	2.39119	0.0468386	0.962642	0.989754	2.95735	3.49516	2.38527	1.46531	0.142837	NA
SmallRNA_2808	chr16	1070532	1070552	20	+	-	processed_transcript	1.604	-0.993945	2.62457	-0.378707	0.704905	NA	1.604	0.979722	2.7309	0.358754	0.719779	0.989754	1.604	2.8857	2.63296	1.09599	0.273082	NA
SmallRNA_2919	chr16	29301018	29301037	19	+	-	processed_transcript	13.4811	6.46158	2.38153	2.71321	0.00666346	0.284652	13.4811	5.62003	2.40347	2.3383	0.0193719	0.841987	13.4811	3.86655	2.1584	1.7914	0.0732299	0.416803
SmallRNA_2920	chr16	29352297	29352313	16	+	-	processed_transcript	3.04509	-1.95315	3.59803	-0.542838	0.587241	NA	3.04509	-0.613763	3.63858	-0.168682	0.866047	0.989754	3.04509	2.90534	3.48648	0.833316	0.404667	NA
SmallRNA_2991	chr16	56683574	56683595	21	-	-	processed_transcript	10.5692	-4.14634	3.15711	-1.31333	0.189071	0.789632	10.5692	-6.42074	3.15605	-2.03442	0.0419089	0.841987	10.5692	-0.073184	3.10228	-0.0235904	0.981179	0.996553
SmallRNA_3008	chr16	63068071	63068091	20	-	-	processed_transcript	11.3265	1.54073	1.86406	0.826545	0.408495	0.870405	11.3265	0.851546	1.90125	0.447887	0.654235	0.964186	11.3265	-1.97153	1.71185	-1.15169	0.249447	0.609919
SmallRNA_3060	chr16	75599582	75599599	17	-	-	processed_transcript	3.12741	-5.46409	2.94181	-1.85739	0.0632554	NA	3.12741	-2.02117	3.04125	-0.664586	0.506315	0.889451	3.12741	0.0506227	2.92373	0.0173144	0.986186	NA
SmallRNA_3202	chr17	16805545	16805571	26	-	-	processed_transcript	5.86249	0.803476	2.52862	0.317752	0.750673	0.924347	5.86249	-1.21562	2.526	-0.481244	0.630343	0.952058	5.86249	-2.2007	2.33082	-0.944172	0.345082	NA
SmallRNA_3251	chr17	28599063	28599088	25	+	-	processed_transcript	7.33704	-2.60049	2.36529	-1.09944	0.271578	0.845343	7.33704	-1.96347	2.3825	-0.824123	0.40987	0.855401	7.33704	0.846342	2.31475	0.36563	0.714641	NA
SmallRNA_3274	chr17	33944521	33944540	19	+	-	processed_transcript	6.84237	-2.95747	3.04797	-0.970307	0.331893	0.8576	6.84237	-3.14003	3.05943	-1.02635	0.304729	0.841987	6.84237	-2.43958	2.84992	-0.856016	0.391989	NA
SmallRNA_3275	chr17	34009872	34009890	18	+	-	processed_transcript	3.57851	-1.3082	3.41551	-0.383018	0.701706	NA	3.57851	-1.98336	3.42865	-0.578467	0.562949	0.919773	3.57851	-0.267569	3.2236	-0.0830034	0.933849	NA
SmallRNA_3339	chr17	47018797	47018815	18	-	-	processed_transcript	14.6118	-3.04901	3.06604	-0.994448	0.320005	0.856291	14.6118	-3.81768	3.06877	-1.24404	0.213485	0.841987	14.6118	-0.122935	2.89623	-0.0424467	0.966143	0.993235
SmallRNA_3429	chr17	72635262	72635282	20	-	-	processed_transcript	0.841553	-4.22421	4.23794	-0.996762	0.31888	NA	0.841553	0.148922	4.39009	0.0339223	0.972939	0.989754	0.841553	-0.488427	4.06176	-0.12025	0.904285	NA
SmallRNA_3557	chr18	14281778	14281798	20	+	-	processed_transcript	0.626024	-1.67519	2.5926	-0.646141	0.518188	NA	0.626024	-1.17044	2.67642	-0.437316	0.661882	0.965495	0.626024	0.829399	2.59644	0.319437	0.749395	NA
SmallRNA_3698	chr18	73327005	73327022	17	-	-	processed_transcript	3.14121	0.891257	2.24098	0.397709	0.690845	NA	3.14121	-0.179603	2.27913	-0.0788032	0.937189	0.989754	3.14121	-2.31047	2.04333	-1.13074	0.258165	NA
SmallRNA_3705	chr18	76130012	76130032	20	-	-	processed_transcript	4.66064	-1.79705	2.18992	-0.8206	0.411874	NA	4.66064	-1.73462	2.22617	-0.779194	0.435865	0.862868	4.66064	-1.96276	2.06551	-0.950254	0.341983	NA
SmallRNA_3814	chr19	12045316	12045331	15	+	-	processed_transcript	1.31419	0.0670848	3.27267	0.0204985	0.983646	NA	1.31419	-0.293992	3.31717	-0.0886274	0.929378	0.989754	1.31419	2.72587	3.18358	0.856225	0.391873	NA
SmallRNA_3880	chr19	28442123	28442146	23	+	-	processed_transcript	1.74726	-3.06709	3.04176	-1.00833	0.313297	NA	1.74726	-5.00686	3.04158	-1.64614	0.0997356	0.841987	1.74726	-0.529192	2.99209	-0.176864	0.859615	NA
SmallRNA_3881	chr19	28543135	28543151	16	-	-	processed_transcript	7.01286	0.354789	2.61181	0.13584	0.891947	0.966064	7.01286	-1.2369	2.6146	-0.473073	0.636161	0.956418	7.01286	3.88841	2.61629	1.48623	0.137218	NA
SmallRNA_3884	chr19	29451823	29451856	33	+	-	processed_transcript	1.83428	6.37927	3.95164	1.61433	0.106455	NA	1.83428	5.03831	3.95164	1.27499	0.202313	0.841987	1.83428	3.64966	3.63902	1.00292	0.315898	NA
SmallRNA_3912	chr19	35141568	35141610	42	+;-	-	processed_transcript	4.44904	-5.66588	3.44644	-1.64398	0.100181	NA	4.44904	-5.64436	3.4583	-1.63212	0.102654	0.841987	4.44904	-0.510969	3.36532	-0.151834	0.879318	NA
SmallRNA_4009	chr19	54758810	54758831	21	-	-	processed_transcript	11.7353	0.663818	2.17908	0.304632	0.760647	0.928328	11.7353	1.34877	2.20204	0.612512	0.540199	0.906154	11.7353	5.57056	2.25361	2.47183	0.0134422	0.228805
SmallRNA_4010	chr19	54773535	54773556	21	-	-	processed_transcript	304.352	-0.915359	2.60619	-0.351225	0.725419	0.92124	304.352	-0.95805	2.6065	-0.367562	0.7132	0.986572	304.352	3.96707	2.42361	1.63685	0.101663	0.465166
SmallRNA_4211	chr2	45303155	45303176	21	-	-	processed_transcript	0.664186	-3.81544	4.24082	-0.899693	0.368284	NA	0.664186	-0.698391	4.36779	-0.159896	0.872963	0.989754	0.664186	-0.488421	4.06176	-0.120249	0.904286	NA
SmallRNA_4266	chr2	65686215	65686233	18	+	-	processed_transcript	1.7247	-0.570286	2.29893	-0.248066	0.804084	NA	1.7247	1.32735	2.41603	0.549393	0.582736	0.929888	1.7247	3.24411	2.35594	1.37699	0.168515	NA
SmallRNA_4500	chr2	160169692	160169772	80	+	-	processed_transcript	2.24612	6.74216	4.30759	1.56518	0.11754	NA	2.24612	5.4012	4.30759	1.25388	0.209886	0.841987	2.24612	4.76387	3.97245	1.19923	0.23044	NA
SmallRNA_4675	chr2	234858936	234858953	17	-	-	processed_transcript	0.590005	-2.82901	2.94938	-0.959186	0.337465	NA	0.590005	-1.2875	3.05444	-0.421519	0.673376	0.970261	0.590005	0.0501156	2.91364	0.0172003	0.986277	NA
SmallRNA_4721	chr2	241953105	241953123	18	+	-	processed_transcript	0.651058	-1.21748	3.85308	-0.315977	0.75202	NA	0.651058	2.35097	4.01288	0.585856	0.557972	0.91731	0.651058	1.71363	3.70426	0.46261	0.643644	NA
SmallRNA_4722	chr2	241963274	241963292	18	+	-	processed_transcript	1.12629	5.802	4.32158	1.34256	0.179413	NA	1.12629	4.46104	4.32158	1.03227	0.301946	0.841987	1.12629	3.8237	3.98762	0.958892	0.337613	NA
SmallRNA_5098	chr21	10522361	10522379	18	+	-	processed_transcript	2.99485	0.442956	3.11578	0.142166	0.886949	NA	2.99485	-2.45063	3.10006	-0.790511	0.429229	0.860801	2.99485	2.7281	3.03906	0.897677	0.369358	NA
SmallRNA_5128	chr21	28064847	28064868	21	+	-	processed_transcript	2.02056	0.426788	2.47771	0.172251	0.86324	NA	2.02056	2.96384	2.6288	1.12745	0.259553	0.841987	2.02056	3.95871	2.50305	1.58155	0.113752	NA
SmallRNA_5141	chr21	34113935	34113958	23	+	-	processed_transcript	129.709	-1.4474	2.04132	-0.70905	0.478293	0.885671	129.709	-0.60579	2.04288	-0.296538	0.76682	0.989754	129.709	1.94442	1.89907	1.02388	0.305892	0.666917
SmallRNA_5147	chr21	36156772	36156791	19	-	-	processed_transcript	0.538098	4.9526	4.32678	1.14464	0.252359	NA	0.538098	3.61163	4.32678	0.834716	0.403877	0.855084	0.538098	2.97429	3.99325	0.74483	0.456374	NA
SmallRNA_5225	chr22	18997332	18997351	19	-	-	processed_transcript	1.40737	-4.96421	4.2344	-1.17235	0.241055	NA	1.40737	0.148933	4.39009	0.0339249	0.972937	0.989754	1.40737	-0.488416	4.06176	-0.120247	0.904287	NA
SmallRNA_5248	chr22	21652637	21652655	18	-	-	processed_transcript	2.06339	5.24386	2.94844	1.77852	0.0753187	NA	2.06339	3.69947	2.89429	1.2782	0.20118	0.841987	2.06339	1.61791	2.61015	0.619855	0.535353	NA
SmallRNA_5275	chr22	27985282	27985299	17	+	-	processed_transcript	1.4413	-1.1345	4.16843	-0.272164	0.785496	NA	1.4413	0.145731	4.25772	0.0342275	0.972696	0.989754	1.4413	-4.48299	3.82971	-1.17058	0.241767	NA
SmallRNA_5276	chr22	28005142	28005161	19	+	-	processed_transcript	4.22928	1.45226	2.05908	0.705295	0.480627	NA	4.22928	4.47595	2.2547	1.98517	0.047126	0.841987	4.22928	4.09124	2.12965	1.92109	0.0547202	NA
SmallRNA_5441	chr3	18573591	18573608	17	+	-	processed_transcript	1.3198	-0.325081	2.70339	-0.12025	0.904285	NA	1.3198	1.87108	2.83115	0.660891	0.508682	0.890758	1.3198	3.06228	2.6958	1.13595	0.255978	NA
SmallRNA_5442	chr3	18599388	18599407	19	+	-	processed_transcript	13.8102	-6.03787	3.32156	-1.81778	0.0690974	0.614303	13.8102	-7.94888	3.32169	-2.39302	0.0167103	0.841987	13.8102	-0.515679	3.25675	-0.158342	0.874187	0.973262
SmallRNA_5445	chr3	20191324	20191342	18	-	-	processed_transcript	3.24485	-4.586	3.54633	-1.29317	0.195953	NA	3.24485	-5.55668	3.55442	-1.56331	0.117979	0.841987	3.24485	-1.25779	3.44576	-0.365025	0.715093	NA
SmallRNA_5446	chr3	20257989	20258009	20	-	-	processed_transcript	1.00935	-3.50362	2.46211	-1.42302	0.154732	NA	1.00935	-0.827777	2.61525	-0.316519	0.751608	0.989754	1.00935	-0.579007	2.50007	-0.231596	0.816852	NA
SmallRNA_5529	chr3	51965896	51965916	20	+	-	processed_transcript	125.94	-1.04634	1.83929	-0.568882	0.569436	0.898514	125.94	-0.534551	1.84089	-0.290377	0.771528	0.989754	125.94	1.48028	1.70968	0.865823	0.386588	0.73347
SmallRNA_5567	chr3	62332596	62332616	20	+	-	processed_transcript	2.60034	2.89063	2.23199	1.29509	0.195289	NA	2.60034	1.76414	2.23256	0.790187	0.429419	0.860801	2.60034	-0.697804	1.97874	-0.35265	0.724351	NA
SmallRNA_5720	chr3	131363692	131363708	16	-	-	processed_transcript	7.40705	-0.879105	1.8631	-0.47185	0.637034	0.9071	7.40705	-2.49757	1.86617	-1.33834	0.180784	0.841987	7.40705	-0.218313	1.78631	-0.122215	0.902729	NA
SmallRNA_5784	chr3	154045116	154045132	16	-	-	processed_transcript	0.896715	1.48987	4.39009	0.339371	0.734331	NA	0.896715	-4.33924	4.2603	-1.01853	0.308427	0.841987	0.896715	-0.488446	4.06176	-0.120255	0.904281	NA
SmallRNA_5791	chr3	157233904	157233923	19	+	-	processed_transcript	2.2055	-4.48817	3.3377	-1.34469	0.178726	NA	2.2055	-4.81029	3.35714	-1.43285	0.1519	0.841987	2.2055	-0.515331	3.26539	-0.157816	0.874602	NA
SmallRNA_5827	chr3	170585771	170585793	22	-	-	processed_transcript	2.05789	0.149987	3.32325	0.0451324	0.964002	NA	2.05789	4.08725	3.51148	1.16397	0.244437	0.841987	2.05789	0.609054	3.13716	0.194142	0.846065	NA
SmallRNA_6121	chr4	83858701	83858717	16	-	-	processed_transcript	18.973	-2.57119	2.63717	-0.97498	0.32957	0.856994	18.973	-0.169405	2.65455	-0.0638169	0.949116	0.989754	18.973	2.78364	2.56063	1.08709	0.276995	0.634082
SmallRNA_6122	chr4	83975137	83975156	19	-	-	processed_transcript	1.05321	2.25682	2.79322	0.807962	0.419112	NA	1.05321	0.533065	2.79277	0.190873	0.848625	0.989754	1.05321	3.11487	2.70268	1.15251	0.249112	NA
SmallRNA_6213	chr4	143621079	143621097	18	-	-	processed_transcript	9.82399	-1.78417	2.74054	-0.65103	0.515027	0.886166	9.82399	-2.45706	2.75703	-0.891198	0.372823	0.84948	9.82399	-4.2589	2.54435	-1.67386	0.0941575	0.459211
SmallRNA_6214	chr4	143847015	143847030	15	+	-	processed_transcript	1.32142	1.48168	4.07151	0.363915	0.715921	NA	1.32142	-4.78249	3.92251	-1.21924	0.222753	0.841987	1.32142	-1.24804	3.76341	-0.331625	0.740173	NA
SmallRNA_6215	chr4	144071211	144071226	15	+	-	processed_transcript	1.38222	1.48095	4.04585	0.366041	0.714334	NA	1.38222	-4.85312	3.89469	-1.24609	0.212733	0.841987	1.38222	-1.2487	3.73962	-0.33391	0.738447	NA
SmallRNA_6216	chr4	144292096	144292112	16	+	-	processed_transcript	2.78183	5.30261	4.15255	1.27695	0.201618	NA	2.78183	3.96165	4.15255	0.954029	0.340069	0.843748	2.78183	-1.28091	3.7095	-0.345306	0.729864	NA
SmallRNA_6217	chr4	144805737	144805755	18	-	-	processed_transcript	1.20934	-3.02384	3.48116	-0.86863	0.38505	NA	1.20934	-4.29794	3.49529	-1.22964	0.218833	0.841987	1.20934	-0.510511	3.3773	-0.15116	0.87985	NA
SmallRNA_6460	chr5	61655271	61655286	15	+	-	processed_transcript	0.894098	-4.31139	4.23742	-1.01746	0.308937	NA	0.894098	0.148923	4.39009	0.0339226	0.972939	0.989754	0.894098	-0.488426	4.06176	-0.12025	0.904285	NA
SmallRNA_6461	chr5	61656298	61656316	18	+	-	processed_transcript	2.89583	-3.6552	3.2034	-1.14104	0.253854	NA	2.89583	-5.54117	3.20417	-1.72936	0.0837449	0.841987	2.89583	-2.49251	3.09123	-0.806315	0.420061	NA
SmallRNA_6790	chr5	181247190	181247208	18	+	-	processed_transcript	0.59563	-0.177387	4.19466	-0.0422887	0.966269	NA	0.59563	2.83971	4.33492	0.655078	0.512417	0.892357	0.59563	2.20237	4.00207	0.550308	0.582108	NA
SmallRNA_6921	chr6	32099146	32099167	21	-	-	processed_transcript	35.5081	-0.997335	1.92483	-0.518142	NA	NA	35.5081	0.516232	1.93439	0.266871	NA	NA	35.5081	3.25346	1.84059	1.76762	NA	NA
SmallRNA_6922	chr6	32117309	32117328	19	-	-	processed_transcript	1.68841	-4.1872	3.52795	-1.18686	0.235281	NA	1.68841	-4.33759	3.55448	-1.22032	0.222344	0.841987	1.68841	-0.508335	3.43073	-0.148171	0.882208	NA
SmallRNA_7022	chr6	68628417	68628440	23	+	-	processed_transcript	15.09	1.68183	2.10197	0.800121	0.423641	0.881773	15.09	-0.306667	2.10173	-0.145912	0.883991	0.989754	15.09	1.91331	1.97761	0.96749	0.333299	0.694276
SmallRNA_7160	chr6	139166157	139166179	22	+	-	processed_transcript	10.6861	-0.735902	2.06237	-0.356823	0.721224	0.92124	10.6861	-0.440353	2.07665	-0.21205	0.832068	0.989754	10.6861	2.28171	2.00871	1.13591	0.255994	0.614335
SmallRNA_7285	chr7	7923169	7923188	19	-	-	processed_transcript	109.188	-2.5424	2.59187	-0.980913	0.326635	0.856994	109.188	-4.71153	2.59095	-1.81846	0.0689946	0.841987	109.188	-7.95522	2.40496	-3.30785	0.000940168	0.064012
SmallRNA_7364	chr7	34519542	34519638	96	-	-	processed_transcript	5.00836	7.88352	4.29695	1.83468	0.0665535	NA	5.00836	6.54256	4.29695	1.5226	0.127858	0.841987	5.00836	5.90523	3.96091	1.49087	0.135994	NA
SmallRNA_7365	chr7	34563924	34563940	16	+	-	processed_transcript	4.35991	-3.74114	3.27768	-1.1414	0.253705	NA	4.35991	-6.42551	3.27127	-1.96422	0.0495041	0.841987	4.35991	-0.518021	3.20711	-0.161523	0.871682	NA
SmallRNA_7366	chr7	34601128	34601146	18	-	-	processed_transcript	1.22548	-3.38568	2.40928	-1.40527	0.159942	NA	1.22548	-3.01497	2.47603	-1.21766	0.223353	0.841987	1.22548	-0.683956	2.45502	-0.278595	0.780556	NA
SmallRNA_7367	chr7	34661311	34661334	23	+	-	processed_transcript	0.73318	-2.45658	3.27663	-0.74973	0.453417	NA	0.73318	-2.23999	3.33958	-0.67074	0.502386	0.886091	0.73318	0.20971	3.19585	0.0656194	0.947681	NA
SmallRNA_7368	chr7	34835211	34835229	18	-	-	processed_transcript	15.2391	-1.9974	3.05609	-0.653582	0.513381	0.886166	15.2391	-1.90177	3.06105	-0.621281	0.534414	0.904209	15.2391	2.35477	2.93403	0.802574	0.422221	0.765718
SmallRNA_7528	chr7	97936507	97936525	18	+	-	processed_transcript	3.16303	-1.08328	3.97852	-0.272281	0.785406	NA	3.16303	4.52233	4.1454	1.09093	0.275304	0.841987	3.16303	3.88499	3.82385	1.01599	0.309634	NA
SmallRNA_7538	chr7	100357170	100357189	19	+	-	processed_transcript	7.22886	6.20345	3.87378	1.6014	NA	NA	7.22886	-1.1732	3.70277	-0.316844	NA	NA	7.22886	-0.959523	3.43378	-0.279437	NA	NA
SmallRNA_7610	chr7	128607101	128607118	17	-	-	processed_transcript	1.46459	3.79771	2.75316	1.3794	0.167771	NA	1.46459	1.4187	2.65617	0.534115	0.593262	0.933998	1.46459	1.86246	2.52956	0.73628	0.46156	NA
SmallRNA_7711	chr7	155529222	155529241	19	+	-	processed_transcript	6.41588	3.48418	2.34316	1.48695	0.137027	0.706806	6.41588	4.91828	2.47579	1.98655	0.0469724	0.841987	6.41588	4.01899	2.29509	1.75113	0.0799243	NA
SmallRNA_7791	chr8	12512786	12512801	15	+	-	processed_transcript	15.1376	-4.2672	3.16452	-1.34845	0.177514	0.779161	15.1376	-4.02725	3.17	-1.27043	0.203933	0.841987	15.1376	-2.60204	2.95317	-0.881101	0.378263	0.728367
SmallRNA_7818	chr8	22741628	22741647	19	-	-	processed_transcript	10.4297	-2.63465	3.65937	-0.719973	0.471541	0.885671	10.4297	-3.4831	3.66225	-0.951081	0.341563	0.844489	10.4297	3.15862	3.54244	0.891651	0.37258	0.723012
SmallRNA_7822	chr8	23351099	23351120	21	-	-	processed_transcript	3.59543	-5.44948	3.16874	-1.71977	0.0854751	NA	3.59543	-4.73216	3.19568	-1.4808	0.138661	0.841987	3.59543	-3.18836	3.02959	-1.05241	0.292613	NA
SmallRNA_8062	chr8	121860962	121860980	18	-	-	processed_transcript	4.51451	-4.04734	3.20011	-1.26475	NA	NA	4.51451	-6.17312	3.19862	-1.92993	NA	NA	4.51451	-3.44735	3.03755	-1.13491	NA	NA
SmallRNA_8146	chr8	143050584	143050602	18	-	-	processed_transcript	1.36711	-1.17515	4.12466	-0.284909	0.775714	NA	1.36711	3.35538	4.28174	0.783649	0.433246	0.860943	1.36711	2.71804	3.95176	0.687804	0.491576	NA
SmallRNA_8244	chr9	40303059	40303169	110	+	-	processed_transcript	1.73904	6.38072	4.31293	1.47944	0.139023	NA	1.73904	5.03976	4.31293	1.16852	0.242596	0.841987	1.73904	4.40242	3.97824	1.10662	0.268456	NA
SmallRNA_8245	chr9	40305674	40305697	23	+	-	processed_transcript	33.1388	-2.03115	2.63835	-0.769857	0.441384	0.8821	33.1388	-2.53679	2.64024	-0.960818	0.336644	0.842222	33.1388	0.396618	2.4636	0.160991	0.8721	0.973262
SmallRNA_8246	chr9	40311879	40311902	23	+	-	processed_transcript	31.9774	-1.89785	2.64362	-0.717899	0.472819	0.885671	31.9774	-2.21381	2.64585	-0.83671	0.402756	0.854782	31.9774	0.742992	2.47057	0.300737	0.763615	0.96464
SmallRNA_8470	chr9	129488571	129488597	26	-	-	processed_transcript	0.837856	3.57517	4.34496	0.822832	0.410604	NA	0.837856	-1.85859	4.22337	-0.440073	0.659884	0.965495	0.837856	1.59687	4.01294	0.397929	0.690683	NA
SmallRNA_8471	chr9	129493814	129493831	17	+	-	processed_transcript	1.18696	-0.754896	4.17536	-0.180798	0.856526	NA	1.18696	3.41891	4.32843	0.789873	0.429602	0.860801	1.18696	2.78157	3.99504	0.696256	0.486269	NA
SmallRNA_8532	chr9	136825986	136826003	17	+	-	processed_transcript	0.687631	3.66283	4.30575	0.850685	0.394944	NA	0.687631	3.81008	4.32528	0.880884	0.37838	0.850378	0.687631	3.17274	3.99163	0.794847	0.426702	NA
SmallRNA_140	chr1	23370249	23370288	39	+;-	-	misc_RNA|antisense	262.803	-0.582157	1.66751	-0.349118	0.727001	0.92124	262.803	0.792126	1.66918	0.474559	0.635101	0.955794	262.803	1.72013	1.54682	1.11204	0.266121	0.623565
SmallRNA_7094	chr6	106454854	106454933	79	+	-	misc_RNA|antisense	5.12954	-3.79219	2.08506	-1.81874	0.0689507	NA	5.12954	1.383	2.27681	0.607431	0.543565	0.907495	5.12954	0.863317	2.15342	0.400904	0.688491	NA
SmallRNA_459	chr1	156484131	156484186	55	-	-	misc_RNA	5.01023	-4.103	2.67352	-1.53468	0.124862	NA	5.01023	-1.04575	2.79007	-0.37481	0.707802	0.984573	5.01023	-4.5004	2.50447	-1.79695	0.0723437	NA
SmallRNA_1064	chr10	110642766	110642785	19	-	-	misc_RNA	2.62749	-1.64686	1.8203	-0.904717	0.365615	NA	2.62749	-2.07074	1.8537	-1.11708	0.263958	0.841987	2.62749	0.261493	1.89549	0.137955	0.890276	NA
SmallRNA_1266	chr11	33004246	33004279	33	-	-	misc_RNA	1.9275	-2.10647	2.2275	-0.945666	0.344319	NA	1.9275	1.33694	2.40181	0.556638	0.577775	0.92862	1.9275	1.58408	2.29824	0.689257	0.490661	NA
SmallRNA_1535	chr11	117015896	117015967	71	+	-	misc_RNA	1.38886	-0.00914985	2.26398	-0.00404148	0.996775	NA	1.38886	1.75947	2.40569	0.731375	0.46455	0.871847	1.38886	1.38575	2.27693	0.608603	0.542787	NA
SmallRNA_1552	chr11	118994559	118994593	34	+	-	misc_RNA	2.22398	-0.048685	2.22284	-0.0219022	0.982526	NA	2.22398	1.94539	2.35477	0.826151	0.408718	0.855401	2.22398	0.876841	2.1612	0.40572	0.684948	NA
SmallRNA_1553	chr11	118994594	118994651	57	+	-	misc_RNA	2.93845	-2.60825	1.94487	-1.34109	0.179891	NA	2.93845	-1.19094	2.04171	-0.583304	0.559689	0.918025	2.93845	-1.92767	1.87133	-1.03011	0.30296	NA
SmallRNA_1727	chr12	42454739	42454823	84	+	-	misc_RNA	2.79652	-1.36304	2.28666	-0.596081	0.551121	NA	2.79652	-1.20638	2.32834	-0.518126	0.60437	0.937707	2.79652	-0.108363	2.21917	-0.0488306	0.961054	NA
SmallRNA_1974	chr12	127619427	127619445	18	-	-	misc_RNA	0.863314	-1.63459	3.37067	-0.484945	0.627715	NA	0.863314	-0.290053	3.45451	-0.0839637	0.933085	0.989754	0.863314	0.705727	3.27625	0.215407	0.82945	NA
SmallRNA_2177	chr13	95336148	95336205	57	-	-	misc_RNA	3.26543	-0.800691	2.03609	-0.393249	0.694136	NA	3.26543	3.33612	2.27103	1.46899	0.141836	0.841987	3.26543	0.918118	1.98818	0.461789	0.644232	NA
SmallRNA_2690	chr15	74983348	74983376	28	-	-	misc_RNA	0.803811	-0.0963366	2.54027	-0.0379237	0.969749	NA	0.803811	2.78066	2.76233	1.00664	0.31411	0.841987	0.803811	0.790541	2.51548	0.314271	0.753315	NA
SmallRNA_3005	chr16	61743354	61743373	19	+	-	misc_RNA	63.7185	-2.77622	2.84594	-0.9755	0.329313	0.856994	63.7185	-2.23507	2.84754	-0.784913	0.432505	0.860943	63.7185	1.31793	2.65519	0.496361	0.61964	0.897084
SmallRNA_3028	chr16	68474643	68474664	21	-	-	misc_RNA	0.487905	-1.78971	4.21801	-0.424302	0.671345	NA	0.487905	1.55495	4.36196	0.356479	0.721482	0.989754	0.487905	0.917602	4.03134	0.227617	0.819944	NA
SmallRNA_3499	chr17	81573489	81573513	24	+	-	misc_RNA	6.82693	-0.0868426	1.68046	-0.0516779	0.958785	0.986096	6.82693	-1.28669	1.68996	-0.761371	0.446435	0.865789	6.82693	0.793417	1.63776	0.484451	0.628066	NA
SmallRNA_3809	chr19	11408815	11408880	65	+	-	misc_RNA	63.3695	-1.37259	2.18683	-0.627659	0.530227	0.887763	63.3695	0.692072	2.21969	0.311787	0.755202	0.989754	63.3695	-3.98843	2.0277	-1.96698	0.0491859	0.376881
SmallRNA_3939	chr19	40342328	40342349	21	+	-	misc_RNA	74.005	-1.33189	1.80348	-0.738511	0.460204	0.8821	74.005	-1.71259	1.80514	-0.948728	0.342759	0.844489	74.005	-0.351033	1.6758	-0.209472	0.83408	0.973262
SmallRNA_4076	chr2	9615266	9615282	16	+	-	misc_RNA	6.59786	-1.38882	1.58851	-0.874289	0.381961	0.864994	6.59786	-1.76221	1.60735	-1.09635	0.272926	0.841987	6.59786	0.27178	1.57208	0.172879	0.862746	NA
SmallRNA_4417	chr2	127798963	127798999	36	-	-	misc_RNA	893.048	0.466309	1.64292	0.28383	0.776541	0.928328	893.048	2.49198	1.64403	1.51577	0.129577	0.841987	893.048	2.28771	1.52188	1.50321	0.132785	0.502675
SmallRNA_4831	chr20	34526539	34526589	50	-	-	misc_RNA	12.7095	-21.0656	3.95508	-5.3262	1e-07	4.35e-05	12.7095	-17.4186	4.01086	-4.34286	1.41e-05	0.00634213	12.7095	-20.4396	3.687	-5.54369	2.96e-08	3.36e-06
SmallRNA_5240	chr22	20475290	20475311	21	-	-	misc_RNA	1.67534	-1.13432	3.5009	-0.324008	0.745932	NA	1.67534	3.65224	3.68615	0.9908	0.321783	0.841987	1.67534	3.0149	3.39773	0.887326	0.374903	NA
SmallRNA_5335	chr22	41065596	41065647	51	-	-	misc_RNA	110.75	-0.567204	1.57045	-0.361173	0.71797	0.92124	110.75	0.606862	1.57404	0.385543	0.699835	0.982074	110.75	2.10204	1.46365	1.43616	0.150956	0.518987
SmallRNA_5434	chr3	15738608	15738740	132	+	-	misc_RNA	18.7571	-1.31575	2.3206	-0.566987	0.570723	0.898756	18.7571	-0.604399	2.37632	-0.254342	0.799231	0.989754	18.7571	-4.7181	2.15155	-2.19288	0.028316	0.308257
SmallRNA_5626	chr3	93967938	93967959	21	+	-	misc_RNA	4.27955	0.885342	3.3784	0.26206	0.793275	NA	4.27955	5.83382	3.57084	1.63374	0.102314	0.841987	4.27955	5.19648	3.28614	1.58133	0.113802	NA
SmallRNA_5790	chr3	157153547	157153587	40	+	-	misc_RNA	2276.41	0.196118	1.62933	0.120367	0.904192	0.96632	2276.41	2.3266	1.62976	1.42758	0.153414	0.841987	2276.41	2.13195	1.50879	1.41302	0.15765	0.525322
SmallRNA_6265	chr4	169005248	169005298	50	+	-	misc_RNA	1.10174	-0.433101	3.26428	-0.132679	0.894447	NA	1.10174	3.33717	3.45393	0.966194	0.333947	0.842222	1.10174	1.53694	3.16855	0.485061	0.627633	NA
SmallRNA_6506	chr5	79170230	79170324	94	-	-	misc_RNA	1.6161	-0.831808	2.07111	-0.401623	0.687961	NA	1.6161	0.145606	2.17511	0.0669417	0.946628	0.989754	1.6161	0.304981	2.07114	0.147253	0.882932	NA
SmallRNA_6647	chr5	140711309	140711375	66	+	-	misc_RNA	16.0999	0.873043	3.0695	0.284425	NA	NA	16.0999	18.9083	3.26273	5.79523	NA	NA	16.0999	-3.98323	2.82741	-1.40879	NA	NA
SmallRNA_6812	chr6	7187670	7187689	19	-	-	misc_RNA	2.30928	-2.15474	2.07259	-1.03964	0.298509	NA	2.30928	-3.60487	2.08227	-1.73122	0.0834131	0.841987	2.30928	0.247519	2.16579	0.114286	0.909011	NA
SmallRNA_6927	chr6	33199599	33199657	58	+	-	misc_RNA	2353.08	0.167272	1.61179	0.10378	0.917344	0.969106	2353.08	2.0931	1.61216	1.29832	0.194177	0.841987	2353.08	1.97576	1.49252	1.32377	0.185579	0.556906
SmallRNA_6950	chr6	38565983	38566003	20	+	-	misc_RNA	0.467889	-0.61779	4.20525	-0.146909	0.883204	NA	0.467889	2.3018	4.34363	0.529925	0.596164	0.93498	0.467889	1.66446	4.01151	0.414921	0.6782	NA
SmallRNA_7186	chr6	151298896	151298933	37	-	-	misc_RNA	444.058	-2.02524	1.62265	-1.2481	0.211993	0.80167	444.058	-0.13046	1.6238	-0.0803422	0.935965	0.989754	444.058	-0.0319038	1.50357	-0.0212187	0.983071	0.996553
SmallRNA_7283	chr7	6212711	6212740	29	-	-	misc_RNA	58.3127	-0.248819	1.84591	-0.134795	0.892774	0.966064	58.3127	-1.11228	1.84743	-0.602068	0.547129	0.910521	58.3127	0.943536	1.71882	0.548943	0.583045	0.873285
SmallRNA_7677	chr7	148963313	148963411	98	+	-	misc_RNA	4435.55	-0.392832	1.75335	-0.224047	0.822721	0.944163	4435.55	1.03542	1.75349	0.590488	0.554863	0.916182	4435.55	-0.404905	1.62333	-0.249428	0.803029	0.968454
SmallRNA_7678	chr7	148983753	148983859	106	+	-	misc_RNA	96.1781	-2.66287	1.75715	-1.51545	0.129658	0.694793	96.1781	0.868199	1.78756	0.485688	0.627188	0.951692	96.1781	-3.64579	1.63048	-2.23603	0.0253501	0.299106
SmallRNA_7679	chr7	148987133	148987248	115	-	-	misc_RNA	1311.35	-0.703027	1.967	-0.35741	0.720785	0.92124	1311.35	-0.493045	1.96717	-0.250636	0.802095	0.989754	1311.35	-0.547293	1.82128	-0.300499	0.763797	0.96464
SmallRNA_8058	chr8	119862777	119862845	68	+	-	misc_RNA	2.71607	-2.86956	3.00889	-0.953692	0.34024	NA	2.71607	-2.24155	3.05854	-0.732883	0.46363	0.871847	2.71607	-2.48246	2.83609	-0.875309	0.381406	NA
SmallRNA_8186	chr9	9442098	9442292	194	+	-	misc_RNA	21.7168	-1.30152	2.03922	-0.638242	0.523316	0.886724	21.7168	-1.37494	2.07526	-0.662539	0.507626	0.89075	21.7168	-5.10534	1.88935	-2.70217	0.00688886	0.171002
SmallRNA_8350	chr9	96103124	96103174	50	-	-	misc_RNA	3.11804	0.180053	1.91764	0.0938932	0.925194	NA	3.11804	0.699211	1.98942	0.351464	0.72524	0.989754	3.11804	1.20489	1.88766	0.638301	0.523278	NA
SmallRNA_8842	chrX	117914276	117914345	69	-	-	misc_RNA	26.933	-3.81804	2.49557	-1.52992	0.126035	0.690573	26.933	3.40349	2.75772	1.23417	0.217141	0.841987	26.933	-5.15094	2.32124	-2.21905	0.0264831	0.306697
SmallRNA_1555	chr11	119018991	119019010	19	+	-	miRNA	0.538754	2.67773	3.1386	0.85316	0.39357	NA	0.538754	1.93557	3.12588	0.619209	0.535779	0.904334	0.538754	1.70336	2.92401	0.582542	0.560202	NA
SmallRNA_4927	chr20	57895402	57895418	16	+	-	miRNA	3.62441	-1.23213	2.68099	-0.459581	0.645817	NA	3.62441	-2.60018	2.68724	-0.967602	0.333243	0.842222	3.62441	2.62474	2.68168	0.978767	0.327695	NA
SmallRNA_8816	chrX	109054537	109054566	29	+	-	miRNA	8.86301	-1.55106	3.00619	-0.515955	NA	NA	8.86301	-2.20828	3.01357	-0.732778	NA	NA	8.86301	-1.54869	2.80255	-0.5526	NA	NA
SmallRNA_4891	chr20	49280323	49280408	85	+	-	antisense|snoRNA	54.4779	1.64303	3.4222	0.480109	0.63115	0.905614	54.4779	-0.131755	3.4225	-0.0384968	0.969292	0.989754	54.4779	0.219447	3.16945	0.0692381	0.9448	0.98847
SmallRNA_6462	chr5	61670853	61670871	18	+	-	antisense|processed_transcript	1.54665	-4.87826	3.44116	-1.41762	0.156301	NA	1.54665	-2.70781	3.5218	-0.768872	0.44197	0.864563	1.54665	-0.511309	3.35809	-0.152262	0.87898	NA
SmallRNA_7207	chr6	159042973	159043023	50	-	-	antisense|processed_transcript	0.560073	4.99933	4.32641	1.15554	0.24787	NA	0.560073	3.65837	4.32641	0.84559	0.397781	0.853239	0.560073	3.02103	3.99285	0.75661	0.449284	NA
SmallRNA_30	chr1	2554832	2554853	21	+	-	antisense	4.23287	-3.29861	3.17783	-1.03801	0.299266	NA	4.23287	-3.54589	3.18968	-1.11167	0.266279	0.841987	4.23287	1.59493	3.12041	0.511129	0.60926	NA
SmallRNA_33	chr1	3067166	3067186	20	+	-	antisense	1.39628	1.25463	2.11737	0.592543	0.553487	NA	1.39628	2.32603	2.24517	1.03602	0.300194	0.841987	1.39628	3.66751	2.18167	1.68106	0.092752	NA
SmallRNA_76	chr1	11630105	11630125	20	-	-	antisense	1.03562	-0.228851	3.62322	-0.0631623	0.949637	NA	1.03562	3.50102	3.79454	0.922647	0.356191	0.846058	1.03562	2.86368	3.49877	0.818483	0.413082	NA
SmallRNA_92	chr1	15336952	15336972	20	-	-	antisense	3.09544	6.87725	3.9753	1.73	0.0836312	NA	3.09544	5.53629	3.9753	1.39267	0.163719	0.841987	3.09544	1.97815	3.57443	0.553418	0.579977	NA
SmallRNA_175	chr1	33353253	33353273	20	+	-	antisense	20.6972	-0.381635	2.87547	-0.132721	0.894414	0.966064	20.6972	-2.52613	2.87405	-0.878945	0.379431	0.850378	20.6972	-3.96172	2.6622	-1.48814	0.136714	0.509842
SmallRNA_176	chr1	33362064	33362082	18	+	-	antisense	16.4601	-1.52308	2.38939	-0.637433	0.523843	0.886724	16.4601	-1.53894	2.39537	-0.642463	0.520573	0.896778	16.4601	1.35803	2.26418	0.599789	0.548647	0.856205
SmallRNA_196	chr1	39789234	39789252	18	-	-	antisense	26.2295	-1.70966	2.9776	-0.574172	0.565851	0.897015	26.2295	-0.205472	2.98525	-0.068829	0.945126	0.989754	26.2295	1.56849	2.78196	0.563808	0.572885	0.866234
SmallRNA_232	chr1	46555295	46555314	19	+	-	antisense	3.58253	-3.297	2.66547	-1.23693	0.216113	NA	3.58253	-2.23081	2.70008	-0.826199	0.408691	0.855401	3.58253	1.8976	2.67728	0.708777	0.478463	NA
SmallRNA_251	chr1	52881456	52881473	17	-	-	antisense	1.85445	1.48987	4.39009	0.33937	0.734331	NA	1.85445	0.148903	4.39009	0.033918	0.972943	0.989754	1.85445	-4.94635	3.94909	-1.25253	0.210377	NA
SmallRNA_302	chr1	71060913	71060932	19	+	-	antisense	7.47553	-3.43229	2.95119	-1.16302	0.244822	0.823201	7.47553	-4.25512	2.95673	-1.43913	0.150113	0.841987	7.47553	-1.75195	2.78774	-0.628448	0.529711	NA
SmallRNA_330	chr1	85304195	85304216	21	+	-	antisense	5.50927	0.578513	2.76492	0.209233	0.834266	NA	5.50927	0.938567	2.79402	0.33592	0.736931	0.989754	5.50927	5.13974	2.75235	1.8674	0.0618451	NA
SmallRNA_337	chr1	87727840	87727857	17	+	-	antisense	2.19575	-2.61343	3.91469	-0.667595	0.504392	NA	2.19575	-5.43795	3.90143	-1.39383	0.163368	0.841987	2.19575	-0.496912	3.7559	-0.132302	0.894746	NA
SmallRNA_338	chr1	88423222	88423241	19	-	-	antisense	2.76442	-1.27015	1.83116	-0.693634	0.487912	NA	2.76442	-2.3457	1.86002	-1.26112	0.207266	0.841987	2.76442	-2.94798	1.72112	-1.71283	0.0867447	NA
SmallRNA_356	chr1	95212346	95212410	64	+	-	antisense	2.69799	6.99492	4.30452	1.62502	0.104159	NA	2.69799	5.65396	4.30452	1.31349	0.189017	0.841987	2.69799	5.01662	3.96912	1.26391	0.206261	NA
SmallRNA_407	chr1	119159784	119159800	16	+	-	antisense	10.5998	-4.07964	2.99125	-1.36386	0.172612	0.771237	10.5998	-5.25553	2.99395	-1.75539	0.0791933	0.841987	10.5998	-2.51259	2.81486	-0.892616	0.372063	0.723012
SmallRNA_439	chr1	152367125	152367143	18	-	-	antisense	2.04816	-0.691209	2.22066	-0.311263	0.755601	NA	2.04816	-0.368197	2.28163	-0.161374	0.871798	0.989754	2.04816	1.41062	2.25257	0.626227	0.531166	NA
SmallRNA_450	chr1	154405720	154405739	19	+	-	antisense	10.2238	0.478362	3.21834	0.148636	0.88184	0.963828	10.2238	-0.867129	3.22107	-0.269205	0.787772	0.989754	10.2238	5.39687	3.1474	1.71471	0.0863991	0.44191
SmallRNA_461	chr1	156650611	156650632	21	-	-	antisense	1.37296	-3.72701	3.62794	-1.02731	0.304277	NA	1.37296	-1.62506	3.70696	-0.438382	0.66111	0.965495	1.37296	0.423442	3.51772	0.120374	0.904187	NA
SmallRNA_462	chr1	156652864	156652880	16	+	-	antisense	2.72163	-2.72419	3.91641	-0.695583	0.48669	NA	2.72163	3.14105	4.08646	0.768648	0.442102	0.864563	2.72163	2.50371	3.7707	0.66399	0.506697	NA
SmallRNA_588	chr1	201222169	201222185	16	-	-	antisense	0.362147	-3.00625	4.2496	-0.70742	0.479306	NA	0.362147	0.148904	4.39009	0.0339181	0.972942	0.989754	0.362147	-0.488446	4.06176	-0.120255	0.904281	NA
SmallRNA_599	chr1	204407841	204407861	20	-	-	antisense	2.17943	-2.26512	2.94945	-0.767981	0.442499	NA	2.17943	-1.9095	2.99252	-0.638091	0.523415	0.897543	2.17943	-0.756476	2.83744	-0.266605	0.789773	NA
SmallRNA_688	chr1	231603059	231603079	20	+	-	antisense	2.98646	2.09049	2.36893	0.882463	0.377527	NA	2.98646	3.69237	2.51065	1.47068	0.141377	0.841987	2.98646	2.24895	2.28905	0.982482	0.325862	NA
SmallRNA_737	chr1	247614135	247614213	78	-	-	antisense	2.27714	6.76164	4.30734	1.5698	0.116462	NA	2.27714	5.42068	4.30734	1.25848	0.20822	0.841987	2.27714	4.78335	3.97218	1.20421	0.228507	NA
SmallRNA_792	chr10	13528892	13528916	24	+	-	antisense	179.968	2.33002	4.124	0.564989	0.572081	0.899433	179.968	0.559546	4.1241	0.135677	0.892077	0.989754	179.968	0.734607	3.81829	0.192392	0.847435	0.973262
SmallRNA_839	chr10	32346823	32346840	17	+;-	-	antisense	4.61997	-2.73224	1.89702	-1.44028	0.149788	NA	4.61997	-2.16698	1.93259	-1.12128	0.262169	0.841987	4.61997	-0.954884	1.85091	-0.515899	0.605925	NA
SmallRNA_913	chr10	63465387	63465404	17	+	-	antisense	12.2182	-1.9264	3.47792	-0.553893	0.579652	0.899646	12.2182	-5.21592	3.47018	-1.50307	0.132821	0.841987	12.2182	-4.20693	3.22774	-1.30337	0.192449	0.559263
SmallRNA_966	chr10	79825580	79825601	21	+	-	antisense	2.22529	2.11641	4.02494	0.525824	NA	NA	2.22529	5.15968	4.17132	1.23694	NA	NA	2.22529	4.52234	3.84632	1.17576	NA	NA
SmallRNA_967	chr10	80048273	80048291	18	+	-	antisense	1.40017	-4.29286	4.11333	-1.04365	0.296649	NA	1.40017	-3.56534	4.15849	-0.857364	0.391243	0.852069	1.40017	-0.491261	3.9508	-0.124345	0.901042	NA
SmallRNA_1096	chr10	119331390	119331408	18	+	-	antisense	1.21288	-2.54544	4.23976	-0.600373	0.548258	NA	1.21288	0.148553	4.3731	0.0339698	0.972901	0.989754	1.21288	-3.98967	3.9493	-1.01022	0.31239	NA
SmallRNA_1176	chr11	2144266	2144281	15	-	-	antisense	5.28111	-4.05381	3.24143	-1.25062	0.211071	NA	5.28111	-6.69679	3.23645	-2.06918	0.0385292	0.841987	5.28111	-0.519404	3.17816	-0.163429	0.870181	NA
SmallRNA_1182	chr11	3228371	3228390	19	+	-	antisense	9.19618	-0.762768	2.07052	-0.368395	0.712579	0.92124	9.19618	-0.38235	2.08741	-0.18317	0.854665	0.989754	9.19618	2.80152	2.07305	1.3514	0.176568	0.543423
SmallRNA_1197	chr11	7502532	7502548	16	+	-	antisense	1.50527	0.224769	2.96105	0.0759085	0.939492	NA	1.50527	2.08643	3.07538	0.678431	0.497498	0.885535	1.50527	1.74203	2.88639	0.603533	0.546154	NA
SmallRNA_1242	chr11	19511587	19511603	16	-	-	antisense	7.61894	0.779546	3.61511	0.215635	NA	NA	7.61894	-0.0768264	3.62383	-0.0212003	NA	NA	7.61894	0.450457	3.36304	0.133944	NA	NA
SmallRNA_1349	chr11	64083817	64083837	20	+	-	antisense	385.415	1.08454	2.77539	0.390772	0.695966	0.92124	385.415	-0.393243	2.77554	-0.141681	0.887332	0.989754	385.415	-1.14817	2.56956	-0.446835	0.654994	0.915101
SmallRNA_1350	chr11	64118975	64118993	18	-	-	antisense	1.82931	-1.41002	3.91899	-0.359793	0.719002	NA	1.82931	-5.27375	3.86937	-1.36295	0.172899	0.841987	1.82931	-0.49788	3.72565	-0.133636	0.893691	NA
SmallRNA_1359	chr11	65373902	65373922	20	+	-	antisense	1.68973	-0.9517	2.79358	-0.340673	0.733349	NA	1.68973	0.632966	2.88421	0.219459	0.826293	0.989754	1.68973	2.91891	2.778	1.05072	0.293385	NA
SmallRNA_1371	chr11	67435071	67435090	19	-	-	antisense	1.2227	0.593667	3.23818	0.183334	0.854536	NA	1.2227	-0.200848	3.27526	-0.061323	0.951102	0.989754	1.2227	2.79103	3.14502	0.887445	0.374839	NA
SmallRNA_1392	chr11	72014619	72014639	20	-	-	antisense	4.98057	-2.45318	2.96667	-0.826913	0.408287	NA	4.98057	1.69627	3.13133	0.54171	0.588018	0.933113	4.98057	-2.97427	2.76573	-1.0754	0.282195	NA
SmallRNA_1393	chr11	72302632	72302649	17	-	-	antisense	9.45899	-1.59955	2.99238	-0.534541	0.592967	0.899646	9.45899	-3.51828	2.99257	-1.17567	0.239727	0.841987	9.45899	1.24466	2.90113	0.429027	0.667904	0.921606
SmallRNA_1439	chr11	83299116	83299135	19	+	-	antisense	19.0076	-1.80322	2.55782	-0.704982	0.480821	0.885671	19.0076	-2.01188	2.56171	-0.785367	0.432239	0.860943	19.0076	4.38661	2.57747	1.70191	0.0887728	0.445359
SmallRNA_1464	chr11	94562731	94562749	18	-	-	antisense	32.0927	0.0639818	3.00296	0.0213062	0.983001	0.992649	32.0927	-0.958389	3.00795	-0.318619	0.750016	0.989754	32.0927	-3.14478	2.78076	-1.13091	0.258094	0.616889
SmallRNA_1465	chr11	94648033	94648052	19	-	-	antisense	1.44865	-3.32979	2.66268	-1.25054	0.211103	NA	1.44865	-1.00397	2.77003	-0.362441	0.717022	0.988646	1.44865	0.90431	2.67598	0.337936	0.735411	NA
SmallRNA_1496	chr11	105996070	105996090	20	+	-	antisense	1.26413	-2.78401	2.59153	-1.07428	0.282699	NA	1.26413	-1.31956	2.69735	-0.489204	0.624697	0.9512	1.26413	-2.11473	2.50623	-0.843791	0.398786	NA
SmallRNA_1511	chr11	111296244	111296264	20	+	-	antisense	5.29134	-3.94283	2.46741	-1.59797	0.110051	NA	5.29134	-5.22183	2.47228	-2.11215	0.0346733	0.841987	5.29134	0.66712	2.51321	0.265445	0.790666	NA
SmallRNA_1522	chr11	114298222	114298241	19	-	-	antisense	2.14622	-4.01038	3.26771	-1.22727	0.219719	NA	2.14622	-3.21354	3.33688	-0.963038	0.335528	0.842222	2.14622	-4.17482	3.07308	-1.35851	0.174302	NA
SmallRNA_1549	chr11	118701188	118701212	24	+	-	antisense	14.0269	-2.98015	1.77381	-1.68009	0.0929398	0.653364	14.0269	-4.98619	1.77351	-2.81148	0.00493148	0.841987	14.0269	-2.89823	1.67814	-1.72705	0.0841593	0.439472
SmallRNA_1557	chr11	119373292	119373310	18	+	-	antisense	14.4143	-2.23858	2.94503	-0.760123	0.447181	0.8821	14.4143	-1.93391	2.95094	-0.655352	0.512241	0.892357	14.4143	3.78178	2.91038	1.29941	0.193802	0.561488
SmallRNA_1591	chr11	125904128	125904144	16	+	-	antisense	2.23048	-5.02022	2.47097	-2.03168	0.0421856	NA	2.23048	-1.44409	2.60694	-0.55394	0.57962	0.92862	2.23048	0.0267204	2.52119	0.0105983	0.991544	NA
SmallRNA_1638	chr12	3891407	3891427	20	-	-	antisense	52.3108	-0.615694	2.47866	-0.248398	0.803827	0.936974	52.3108	-2.84899	2.47838	-1.14954	0.250335	0.841987	52.3108	0.84486	2.3105	0.365661	0.714618	0.945812
SmallRNA_1684	chr12	16573421	16573438	17	+	-	antisense	1.1342	-2.97076	3.21815	-0.923125	0.355942	NA	1.1342	-1.0553	3.30743	-0.319068	0.749675	0.989754	1.1342	0.838251	3.15407	0.265768	0.790418	NA
SmallRNA_1691	chr12	21684283	21684302	19	-	-	antisense	1.33976	0.0538727	4.15739	0.0129583	0.989661	NA	1.33976	3.95964	4.30906	0.91891	0.358143	0.846058	1.33976	3.3223	3.97641	0.835503	0.403434	NA
SmallRNA_1709	chr12	31591246	31591263	17	+	-	antisense	2.81681	-1.62118	2.134	-0.759693	0.447438	NA	2.81681	0.609839	2.24649	0.271463	0.786035	0.989754	2.81681	1.0462	2.14905	0.486818	0.626388	NA
SmallRNA_1777	chr12	55729307	55729327	20	+	-	antisense	37.3378	0.183841	1.89609	0.096958	0.92276	0.970097	37.3378	-1.82697	1.89601	-0.963589	0.335252	0.842222	37.3378	6.68717	2.02958	3.29485	0.000984729	0.0651836
SmallRNA_1779	chr12	56120967	56120987	20	+	-	antisense	3.37836	-1.99057	2.01144	-0.989624	0.322358	NA	3.37836	-1.45469	2.05273	-0.708664	0.478533	0.87607	3.37836	0.410786	2.02354	0.203003	0.839132	NA
SmallRNA_1785	chr12	57726955	57726974	19	-	-	antisense	4.37651	0.531628	3.32937	0.159678	0.873135	NA	4.37651	1.31583	3.37059	0.390384	0.696252	0.981335	4.37651	4.08091	3.23994	1.25956	0.207827	NA
SmallRNA_1789	chr12	57896544	57896562	18	+	-	antisense	4.92228	-4.20541	3.43087	-1.22576	NA	NA	4.92228	-6.50442	3.42854	-1.89714	NA	NA	4.92228	-1.26155	3.34178	-0.377508	NA	NA
SmallRNA_1808	chr12	64051058	64051075	17	-	-	antisense	22.1651	-1.63435	3.07165	-0.532077	0.594673	0.899791	22.1651	-3.03056	3.07258	-0.986326	0.323973	0.841987	22.1651	2.81185	2.97148	0.946282	0.344005	0.703363
SmallRNA_1824	chr12	70188193	70188211	18	+	-	antisense	2.01201	-4.68197	3.39239	-1.38014	0.167544	NA	2.01201	0.851907	3.58642	0.237537	0.81224	0.989754	2.01201	-0.535154	3.31011	-0.161673	0.871563	NA
SmallRNA_1860	chr12	93095411	93095430	19	-	-	antisense	2.05059	-5.49659	3.82579	-1.43672	0.150798	NA	2.05059	-0.709725	3.97443	-0.178573	0.858273	0.989754	2.05059	-0.498722	3.69958	-0.134805	0.892766	NA
SmallRNA_1864	chr12	94177504	94177571	67	+	-	antisense	2.47686	6.88163	4.30584	1.59821	0.109996	NA	2.47686	5.54066	4.30584	1.28678	0.198171	0.841987	2.47686	4.90333	3.97055	1.23493	0.216858	NA
SmallRNA_1870	chr12	95846889	95846904	15	+	-	antisense	0.301528	-2.74462	4.25366	-0.645239	0.518773	NA	0.301528	0.1489	4.39009	0.0339172	0.972943	0.989754	0.301528	-0.48845	4.06176	-0.120256	0.904281	NA
SmallRNA_1926	chr12	116979371	116979390	19	-	-	antisense	3.50639	-3.00737	2.24448	-1.33989	0.18028	NA	3.50639	1.34596	2.42211	0.555696	0.578418	0.92862	3.50639	-0.246159	2.20045	-0.111867	0.910929	NA
SmallRNA_1933	chr12	119079450	119079469	19	+	-	antisense	17.4532	0.0524141	2.61577	0.0200377	0.984013	0.992649	17.4532	0.673796	2.66009	0.253298	0.800038	0.989754	17.4532	-2.98748	2.42275	-1.23309	0.217541	0.591324
SmallRNA_2051	chr13	33346297	33346317	20	-	-	antisense	0.826393	-4.1958	4.14946	-1.01117	0.311935	NA	0.826393	0.146882	4.30455	0.0341226	0.972779	0.989754	0.826393	-0.490467	3.98252	-0.123155	0.901984	NA
SmallRNA_2145	chr13	77990779	77990796	17	-	-	antisense	46.2022	-2.49765	2.55573	-0.977276	0.328433	0.856994	46.2022	-2.85065	2.55723	-1.11474	0.264962	0.841987	46.2022	0.147124	2.38319	0.061734	0.950775	0.989387
SmallRNA_2146	chr13	78086669	78086689	20	+	-	antisense	0.92145	-0.780131	2.98133	-0.261672	0.793574	NA	0.92145	0.0778415	3.06536	0.025394	0.979741	0.991064	0.92145	1.87885	2.93025	0.641191	0.521399	NA
SmallRNA_2147	chr13	78129276	78129295	19	+	-	antisense	12.4578	6.68054	2.35251	2.83975	0.00451493	0.257211	12.4578	4.62491	2.3114	2.00091	0.0454017	0.841987	12.4578	4.6816	2.1618	2.1656	0.0303416	0.320009
SmallRNA_2148	chr13	78567117	78567136	19	-	-	antisense	8.69281	-2.11612	2.08391	-1.01546	0.309889	0.851352	8.69281	-1.25783	2.10333	-0.598017	0.549828	0.91191	8.69281	1.68755	2.07698	0.812502	0.416504	0.761885
SmallRNA_2225	chr13	110615615	110615633	18	+	-	antisense	2.16755	-4.00501	2.44525	-1.63787	0.101448	NA	2.16755	-2.81915	2.50792	-1.1241	0.260971	0.841987	2.16755	-0.245722	2.49007	-0.098681	0.921392	NA
SmallRNA_2269	chr14	24644987	24645003	16	+	-	antisense	6.117	0.579329	3.16961	0.182776	0.854973	0.954411	6.117	-2.59055	3.15881	-0.820103	0.412157	0.856202	6.117	3.62366	3.09667	1.17018	0.24193	NA
SmallRNA_2339	chr14	55506009	55506025	16	-	-	antisense	10.0851	0.678419	3.17204	0.213874	0.830645	0.946617	10.0851	-3.07514	3.16054	-0.97298	0.330563	0.842222	10.0851	3.95491	3.10097	1.27538	0.202176	0.570937
SmallRNA_2340	chr14	55543130	55543151	21	-	-	antisense	6.85167	1.92698	1.9892	0.968722	0.332684	0.8576	6.85167	1.74438	2.06505	0.844718	0.398268	0.853292	6.85167	-1.06601	1.82717	-0.583421	0.55961	NA
SmallRNA_2341	chr14	55546812	55546831	19	-	-	antisense	39.2794	-0.380584	2.68523	-0.141732	0.887291	0.964971	39.2794	-0.444665	2.68787	-0.165434	0.868602	0.989754	39.2794	2.63056	2.51138	1.04745	0.29489	0.655769
SmallRNA_2367	chr14	64577036	64577057	21	+	-	antisense	1.45667	-0.589941	3.63972	-0.162084	0.87124	NA	1.45667	0.70829	3.74283	0.189239	0.849905	0.989754	1.45667	-3.92028	3.33422	-1.17577	0.239686	NA
SmallRNA_2368	chr14	64584684	64584703	19	+	-	antisense	2.05773	-1.41344	2.25099	-0.627921	0.530056	NA	2.05773	-0.492997	2.32052	-0.212451	0.831755	0.989754	2.05773	2.71789	2.31963	1.17169	0.241321	NA
SmallRNA_2385	chr14	68627404	68627419	15	+	-	antisense	5.47489	-5.6195	3.28164	-1.71241	0.0868213	NA	5.47489	-6.23749	3.2884	-1.89682	0.0578519	0.841987	5.47489	-0.517355	3.2209	-0.160624	0.872389	NA
SmallRNA_2412	chr14	79729953	79729973	20	-	-	antisense	0.418942	-1.84758	4.22358	-0.437444	0.66179	NA	0.418942	1.31984	4.36507	0.302364	0.762375	0.989754	0.418942	0.682493	4.03471	0.169156	0.865674	NA
SmallRNA_2476	chr14	100216415	100216435	20	-	-	antisense	1.65899	0.00640305	2.685	0.00238475	0.998097	NA	1.65899	1.72681	2.79609	0.617579	0.536853	0.904631	1.65899	2.56389	2.67518	0.958398	0.337862	NA
SmallRNA_2583	chr15	41992556	41992576	20	-	-	antisense	1.60377	-0.467113	3.547	-0.131692	0.895228	NA	1.60377	-4.93788	3.42653	-1.44107	0.149564	0.841987	1.60377	-2.03476	3.30411	-0.615828	0.538008	NA
SmallRNA_2599	chr15	47380270	47380288	18	+	-	antisense	0.700578	-1.94821	2.94624	-0.661251	0.508451	NA	0.700578	-0.900645	3.03405	-0.296846	0.766584	0.989754	0.700578	0.908219	2.90735	0.312387	0.754746	NA
SmallRNA_2604	chr15	50557936	50558008	72	-	-	antisense	22.3995	3.16418	2.98917	1.05855	0.289806	0.847114	22.3995	5.66238	3.09034	1.83228	0.066909	0.841987	22.3995	1.44005	2.76873	0.520112	0.602986	0.885364
SmallRNA_2638	chr15	62640374	62640394	20	+	-	antisense	6489.07	1.49023	2.77376	0.53726	0.591088	0.899646	6489.07	-1.03522	2.77375	-0.373222	0.708983	0.984934	6489.07	0.801106	2.56803	0.311953	0.755076	0.962937
SmallRNA_2686	chr15	74174948	74174966	18	-	-	antisense	15.0044	-1.92531	2.12157	-0.907493	0.364146	0.863531	15.0044	-3.19835	2.12586	-1.5045	0.132453	0.841987	15.0044	-3.35297	1.97662	-1.69632	0.089826	0.44688
SmallRNA_2716	chr15	81492602	81492620	18	+	-	antisense	4.00505	-2.42809	2.5248	-0.961695	0.336203	NA	4.00505	-3.39386	2.53424	-1.3392	0.180505	0.841987	4.00505	1.15252	2.54927	0.452098	0.651198	NA
SmallRNA_2726	chr15	82995402	82995422	20	+	-	antisense	1.08832	-0.341375	2.53551	-0.134637	0.892899	NA	1.08832	-1.99246	2.54431	-0.783106	0.433565	0.860943	1.08832	-0.2306	2.48708	-0.0927192	0.926127	NA
SmallRNA_2727	chr15	83250538	83250555	17	+	-	antisense	0.910421	1.37609	2.80344	0.490858	0.623527	NA	0.910421	-0.470073	2.80302	-0.167702	0.866817	0.989754	0.910421	2.45387	2.72523	0.900425	0.367894	NA
SmallRNA_2728	chr15	83375955	83375970	15	+	-	antisense	1.60043	-3.98001	3.4136	-1.16593	0.243643	NA	1.60043	-4.38467	3.43804	-1.27534	0.202188	0.841987	1.60043	-0.512557	3.32853	-0.153989	0.877618	NA
SmallRNA_2735	chr15	85579188	85579220	32	+	-	antisense	1.10238	4.82026	4.16452	1.15746	0.247085	NA	1.10238	4.41867	4.16757	1.06025	0.289031	0.841987	1.10238	3.78134	3.84454	0.98356	0.325332	NA
SmallRNA_2748	chr15	90076009	90076025	16	-	-	antisense	0.546673	2.06314	4.37551	0.47152	0.63727	NA	0.546673	-3.01843	4.26558	-0.707626	0.479177	0.876186	0.546673	0.0848282	4.046	0.0209659	0.983273	NA
SmallRNA_2752	chr15	90645856	90645875	19	+	-	antisense	1.069	-2.97614	3.21117	-0.926809	0.354025	NA	1.069	-2.75618	3.26608	-0.843881	0.398736	0.853292	1.069	0.207439	3.14481	0.0659622	0.947408	NA
SmallRNA_2753	chr15	90672057	90672076	19	-	-	antisense	80.0236	-0.898583	2.78864	-0.32223	0.747278	0.923672	80.0236	-3.10296	2.78813	-1.11292	0.265745	0.841987	80.0236	-4.61644	2.58381	-1.78668	0.0739894	0.416803
SmallRNA_2759	chr15	92311630	92311716	86	-	-	antisense	7.78281	1.98196	1.81236	1.09358	0.274138	0.84636	7.78281	1.87666	1.8761	1.0003	0.317166	0.841987	7.78281	-0.0677115	1.6788	-0.0403334	0.967827	0.994109
SmallRNA_2796	chr16	549216	549238	22	+	-	antisense	0.571529	-3.66079	4.24215	-0.862957	0.388161	NA	0.571529	0.148913	4.39009	0.0339204	0.972941	0.989754	0.571529	-0.488436	4.06176	-0.120252	0.904283	NA
SmallRNA_2827	chr16	3191500	3191537	37	+	-	antisense	6.19323	1.62709	2.20169	0.739019	0.459896	0.8821	6.19323	3.44125	2.32191	1.48207	0.138321	0.841987	6.19323	0.907528	2.05992	0.440565	0.659528	NA
SmallRNA_2853	chr16	9804823	9804842	19	-	-	antisense	1.06126	-2.23969	3.25354	-0.688386	0.49121	NA	1.06126	-1.15881	3.32858	-0.34814	0.727735	0.989754	1.06126	1.18554	3.18048	0.372755	0.709331	NA
SmallRNA_2889	chr16	20743836	20743856	20	-	-	antisense	0.914393	-4.34707	4.04606	-1.0744	0.282645	NA	0.914393	0.144389	4.20586	0.0343303	0.972614	0.989754	0.914393	-0.492961	3.8911	-0.12669	0.899186	NA
SmallRNA_2899	chr16	24812670	24812685	15	+	-	antisense	0.340333	-2.91967	4.25086	-0.686842	0.492182	NA	0.340333	0.148902	4.39009	0.0339178	0.972943	0.989754	0.340333	-0.488447	4.06176	-0.120255	0.904281	NA
SmallRNA_3052	chr16	72705884	72705901	17	-	-	antisense	2.3877	-4.74468	3.99148	-1.1887	0.234557	NA	2.3877	-4.74695	4.01007	-1.18376	0.23651	0.841987	2.3877	-0.494231	3.84432	-0.128561	0.897705	NA
SmallRNA_3063	chr16	77230109	77230128	19	-	-	antisense	8.1173	-17.7619	3.40983	-5.20903	NA	NA	8.1173	-20.9553	3.40164	-6.16034	NA	NA	8.1173	-18.6462	3.19243	-5.84075	NA	NA
SmallRNA_3064	chr16	77267360	77267424	64	+	-	antisense	3.1032	7.20085	4.30236	1.6737	0.09419	NA	3.1032	5.85988	4.30236	1.36202	0.173193	0.841987	3.1032	5.22255	3.96678	1.31657	0.187982	NA
SmallRNA_3076	chr16	80185739	80185754	15	+	-	antisense	1.12241	1.63415	3.25892	0.501439	0.616062	NA	1.12241	-2.53526	3.12098	-0.812329	0.416603	0.856365	1.12241	1.40725	3.0421	0.462592	0.643657	NA
SmallRNA_3084	chr16	83744940	83744960	20	-	-	antisense	2.7922	-4.05907	1.98634	-2.04349	0.0410043	NA	2.7922	-3.73568	2.0363	-1.83454	0.0665732	0.841987	2.7922	-3.50488	1.92408	-1.82159	0.0685166	NA
SmallRNA_3089	chr16	84837800	84837817	17	+	-	antisense	9.90637	3.27735	3.13216	1.04635	0.295397	0.847114	9.90637	-1.91938	3.08663	-0.621837	0.534049	0.904115	9.90637	4.92333	3.033	1.62325	0.104535	0.466494
SmallRNA_3118	chr16	88947209	88947227	18	-	-	antisense	2.04273	-3.69904	2.5877	-1.42947	0.152868	NA	2.04273	-0.805089	2.70068	-0.298106	0.765622	0.989754	2.04273	1.10782	2.61365	0.42386	0.671668	NA
SmallRNA_3139	chr17	2375719	2375739	20	+	-	antisense	3.65173	0.665525	3.17958	0.209312	NA	NA	3.65173	0.459679	3.20523	0.143416	NA	NA	3.65173	4.46131	3.11022	1.43441	NA	NA
SmallRNA_3152	chr17	5241918	5241937	19	-	-	antisense	1.09754	-3.35047	4.2202	-0.793914	0.427245	NA	1.09754	-3.86334	4.24711	-0.909639	0.363013	0.846144	1.09754	-0.488947	4.0393	-0.121047	0.903654	NA
SmallRNA_3182	chr17	11224549	11224567	18	+	-	antisense	16.9406	0.230141	2.65096	0.0868143	0.930819	0.972502	16.9406	-0.839591	2.66066	-0.315557	0.752339	0.989754	16.9406	-2.97373	2.45413	-1.21172	0.225618	0.597387
SmallRNA_3225	chr17	19304388	19304406	18	+	-	antisense	10.4033	-3.47828	3.09241	-1.12478	0.260682	0.835781	10.4033	-2.8823	3.10078	-0.929542	0.352608	0.845448	10.4033	3.07273	3.04524	1.00902	0.312963	0.676147
SmallRNA_3235	chr17	20995031	20995054	23	+	-	antisense	5.53891	2.18874	2.01455	1.08646	0.277275	NA	5.53891	0.896684	2.04062	0.439418	0.660358	0.965495	5.53891	-1.38611	1.82853	-0.758043	0.448425	NA
SmallRNA_3236	chr17	21214404	21214420	16	-	-	antisense	4.24863	1.07392	1.83244	0.586063	0.557833	NA	4.24863	1.89619	1.91382	0.990791	0.321788	0.841987	4.24863	4.32448	1.96467	2.20112	0.0277272	NA
SmallRNA_3259	chr17	29583257	29583278	21	+	-	antisense	1.79845	-5.31423	3.17517	-1.67369	0.0941924	NA	1.79845	-1.04176	3.32992	-0.31285	0.754395	0.989754	1.79845	-0.521969	3.12716	-0.166915	0.867437	NA
SmallRNA_3268	chr17	32497700	32497715	15	-	-	antisense	0.889363	4.39753	3.8124	1.15348	0.248713	NA	0.889363	3.99642	3.81576	1.04735	0.29494	0.841987	0.889363	2.60825	3.5144	0.742161	0.45799	NA
SmallRNA_3299	chr17	40342091	40342109	18	+	-	antisense	1.34041	-2.01855	1.90053	-1.0621	0.288192	NA	1.34041	-2.12534	1.97193	-1.0778	0.281124	0.841987	1.34041	-0.736465	1.97993	-0.371966	0.709919	NA
SmallRNA_3300	chr17	40934384	40934408	24	-	-	antisense	0.887591	-4.29943	4.23749	-1.01462	0.310288	NA	0.887591	0.148923	4.39009	0.0339226	0.972939	0.989754	0.887591	-0.488426	4.06176	-0.12025	0.904285	NA
SmallRNA_3342	chr17	48544821	48544841	20	-	-	antisense	8.61128	-5.56077	3.28693	-1.69178	0.0906878	0.651707	8.61128	-7.2129	3.28805	-2.19367	0.0282592	0.841987	8.61128	-0.517138	3.22537	-0.160334	0.872618	0.973262
SmallRNA_3343	chr17	48579137	48579158	21	-	-	antisense	178.59	-2.70053	2.96462	-0.910922	0.362337	0.863531	178.59	-3.58216	2.96484	-1.20822	0.226965	0.841987	178.59	-0.25798	2.74897	-0.0938463	0.925231	0.982105
SmallRNA_3345	chr17	48583548	48583563	15	+	-	antisense	2.40708	-3.78102	4.00163	-0.944869	0.344726	NA	2.40708	-5.33023	4.00577	-1.33064	0.183308	0.841987	2.40708	-0.494134	3.84783	-0.128419	0.897818	NA
SmallRNA_3352	chr17	49506687	49506708	21	+	-	antisense	23.0595	0.443173	3.03287	0.146123	0.883824	0.963852	23.0595	0.777663	3.04034	0.255782	0.798119	0.989754	23.0595	1.45262	2.8198	0.51515	0.606448	0.885364
SmallRNA_3356	chr17	50397617	50397647	30	+;-	-	antisense	4.49557	1.48752	4.29073	0.346683	0.728829	NA	4.49557	-6.64709	4.13249	-1.6085	0.107727	0.841987	4.49557	-0.490791	3.96972	-0.123634	0.901605	NA
SmallRNA_3361	chr17	51054036	51054055	19	-	-	antisense	3.90318	-2.29544	2.07724	-1.10504	0.269142	NA	3.90318	0.288381	2.19561	0.131344	0.895503	0.989754	3.90318	-0.209429	2.03042	-0.103146	0.917847	NA
SmallRNA_3368	chr17	53812806	53812825	19	-	-	antisense	1.64639	2.54541	2.89884	0.878079	NA	NA	1.64639	2.64542	2.96709	0.891587	NA	NA	1.64639	1.84551	2.75987	0.668696	NA	NA
SmallRNA_3369	chr17	53905863	53905883	20	-	-	antisense	39.8809	-2.83825	2.86619	-0.990252	0.322051	0.856826	39.8809	-2.89967	2.86814	-1.01099	0.31202	0.841987	39.8809	-0.917925	2.66527	-0.344402	0.730544	0.954276
SmallRNA_3381	chr17	58405366	58405388	22	-	-	antisense	1.45357	-0.947846	1.80767	-0.524346	0.600038	NA	1.45357	0.511111	1.98145	0.257948	0.796447	0.989754	1.45357	-1.88842	1.73035	-1.09135	0.27512	NA
SmallRNA_3389	chr17	61395731	61395748	17	-	-	antisense	18.4623	-5.313	2.82137	-1.88313	0.0596833	0.587125	18.4623	-5.91539	2.82424	-2.09451	0.0362148	0.841987	18.4623	-3.85107	2.64139	-1.45797	0.144848	0.516186
SmallRNA_3421	chr17	70041595	70041610	15	+	-	antisense	8.63234	2.23921	2.18906	1.02291	0.306349	0.850098	8.63234	0.706972	2.2035	0.320841	0.748331	0.989754	8.63234	-2.5484	1.97318	-1.29152	0.196524	0.562592
SmallRNA_3445	chr17	75362820	75362840	20	-	-	antisense	1.1648	-4.01966	3.50321	-1.14742	0.251207	NA	1.1648	-3.39619	3.56084	-0.95376	0.340205	0.843748	1.1648	-0.509268	3.40772	-0.149445	0.881202	NA
SmallRNA_3455	chr17	76673301	76673318	17	-	-	antisense	10.2939	-1.58289	2.84293	-0.55678	0.577678	0.899433	10.2939	-1.76218	2.85042	-0.618219	0.536431	0.904617	10.2939	0.448866	2.6762	0.167725	0.866799	0.973262
SmallRNA_3494	chr17	81230232	81230251	19	+	-	antisense	11.0863	-1.74563	2.42642	-0.719425	0.471879	0.885671	11.0863	-1.87401	2.43387	-0.769973	0.441316	0.864563	11.0863	2.87075	2.43673	1.17812	0.23875	0.601061
SmallRNA_3519	chr18	907462	907478	16	+	-	antisense	1.49707	1.48988	4.39009	0.339373	0.734329	NA	1.49707	-5.06899	4.24813	-1.19323	0.23278	0.841987	1.49707	-0.488435	4.06176	-0.120252	0.904284	NA
SmallRNA_3554	chr18	13515124	13515146	22	+	-	antisense	9.8059	0.818639	2.9091	0.281406	0.778399	0.928328	9.8059	0.565716	2.92018	0.193727	0.84639	0.989754	9.8059	20.6338	2.87764	7.17038	7.48e-13	2.55e-10
SmallRNA_3579	chr18	26720164	26720196	32	+	-	antisense	0.60641	1.48986	4.39009	0.339369	0.734332	NA	0.60641	-3.78455	4.27435	-0.88541	0.375935	0.8501	0.60641	-0.488454	4.06176	-0.120257	0.90428	NA
SmallRNA_3580	chr18	26844092	26844112	20	-	-	antisense	5.63702	-5.8149	3.44745	-1.68672	0.0916567	0.65323	5.63702	-6.1547	3.45502	-1.78138	0.0748504	0.841987	5.63702	-0.510911	3.36655	-0.151761	0.879376	NA
SmallRNA_3581	chr18	26967179	26967198	19	-	-	antisense	7.37555	-2.9133	3.3041	-0.881721	0.377928	0.864994	7.37555	-0.801691	3.33245	-0.240571	0.809887	0.989754	7.37555	1.92236	3.2043	0.599933	0.548551	NA
SmallRNA_3593	chr18	32720624	32720644	20	+	-	antisense	14.0888	-2.95679	2.64033	-1.11985	0.262776	0.839098	14.0888	-4.13724	2.64299	-1.56536	0.117498	0.841987	14.0888	-2.51964	2.46709	-1.0213	0.307113	0.668357
SmallRNA_3595	chr18	32890239	32890259	20	+	-	antisense	66.4643	0.171932	4.12059	0.0417251	0.966718	0.988555	66.4643	-3.84853	4.11833	-0.934487	0.350053	0.845448	66.4643	-2.24403	3.81595	-0.588066	0.556488	0.858079
SmallRNA_3636	chr18	48675370	48675387	17	-	-	antisense	1.39545	6.05799	4.31881	1.4027	0.160707	NA	1.39545	4.71703	4.31881	1.09221	0.274743	0.841987	1.39545	4.07969	3.98462	1.02386	0.305901	NA
SmallRNA_3658	chr18	57660947	57660965	18	-	-	antisense	1.75589	0.0512843	2.537	0.0202145	0.983872	NA	1.75589	0.725865	2.62053	0.276992	0.781786	0.989754	1.75589	2.57006	2.54681	1.00913	0.312913	NA
SmallRNA_3736	chr18	80151148	80151165	17	+	-	antisense	2.37513	-1.20288	2.09577	-0.573955	0.565998	NA	2.37513	-0.533041	2.15614	-0.24722	0.804738	0.989754	2.37513	2.20099	2.18548	1.0071	0.313889	NA
SmallRNA_3737	chr18	80184638	80184656	18	-	-	antisense	8.61831	-6.48447	2.94517	-2.20173	0.0276842	0.488855	8.61831	-6.76026	2.95121	-2.29068	0.0219821	0.841987	8.61831	-0.532719	2.93085	-0.181763	0.855769	0.973262
SmallRNA_3766	chr19	3611216	3611232	16	-	-	antisense	32.6828	-1.66349	2.71667	-0.612327	0.540322	0.890166	32.6828	-0.552985	2.72161	-0.203183	0.838992	0.989754	32.6828	21.0718	2.71501	7.76123	8.41e-15	6.68e-12
SmallRNA_3800	chr19	10090038	10090053	15	+	-	antisense	1.32491	-1.21583	4.12835	-0.294507	0.768371	NA	1.32491	3.28785	4.28515	0.767266	0.442923	0.864851	1.32491	2.65051	3.95503	0.670161	0.502755	NA
SmallRNA_3856	chr19	18441461	18441480	19	-	-	antisense	1.29839	1.34493	4.18264	0.321551	0.747793	NA	1.29839	4.30152	4.32235	0.995182	0.319648	0.841987	1.29839	3.66418	3.98845	0.918699	0.358253	NA
SmallRNA_3857	chr19	18569043	18569064	21	-	-	antisense	7.25115	0.699083	2.71843	0.257164	0.797052	0.936902	7.25115	1.14692	2.74642	0.417605	0.676236	0.972059	7.25115	2.30358	2.57981	0.892924	0.371898	NA
SmallRNA_3890	chr19	30225731	30225751	20	+	-	antisense	1.36467	-1.97893	4.0519	-0.488396	0.62527	NA	1.36467	-4.74906	4.03284	-1.1776	0.238957	0.841987	1.36467	-0.493677	3.86472	-0.12774	0.898355	NA
SmallRNA_3915	chr19	35575606	35575730	124	+	-	antisense	75.8473	0.841048	1.36519	0.616068	0.53785	0.888023	75.8473	1.73598	1.37622	1.26141	0.20716	0.841987	75.8473	0.22024	1.26686	0.173847	0.861986	0.973262
SmallRNA_3923	chr19	37550512	37550531	19	+	-	antisense	10.1477	2.74231	2.00753	1.36601	0.171936	0.771237	10.1477	1.17848	2.01446	0.58501	0.558541	0.917481	10.1477	1.1227	1.86507	0.601958	0.547202	0.85563
SmallRNA_3948	chr19	42433630	42433648	18	+	-	antisense	7.22515	-4.98882	3.92169	-1.27211	0.203334	0.794106	7.22515	-7.01989	3.92145	-1.79013	0.0734336	0.841987	7.22515	-0.496022	3.78318	-0.131113	0.895686	NA
SmallRNA_3983	chr19	49850887	49850904	17	+	-	antisense	4.94282	3.83322	2.56073	1.49692	0.134413	NA	4.94282	2.16777	2.56916	0.843765	0.398801	0.853292	4.94282	3.55783	2.46905	1.44097	0.149593	NA
SmallRNA_4021	chr19	56554634	56554650	16	+	-	antisense	1.11626	1.48367	4.1429	0.358123	0.720251	NA	1.11626	-4.51739	4.00139	-1.12895	0.258917	0.841987	1.11626	-1.24627	3.8296	-0.32543	0.744856	NA
SmallRNA_4040	chr2	1560189	1560206	17	-	-	antisense	1.30651	-2.75182	3.50916	-0.784183	0.432932	NA	1.30651	2.10361	3.69435	0.569413	0.569076	0.924196	1.30651	1.46626	3.40924	0.430086	0.667133	NA
SmallRNA_4080	chr2	10593861	10593881	20	-	-	antisense	1.82011	-3.1879	3.12394	-1.02048	0.307503	NA	1.82011	-3.97016	3.14217	-1.26351	0.206407	0.841987	1.82011	0.203923	3.07062	0.0664109	0.947051	NA
SmallRNA_4093	chr2	15940467	15940482	15	-	-	antisense	0.747714	-0.378658	3.00688	-0.125931	0.899787	NA	0.747714	0.633907	3.10071	0.204439	0.83801	0.989754	0.747714	1.22315	2.94274	0.41565	0.677666	NA
SmallRNA_4111	chr2	23513708	23513728	20	+	-	antisense	2.63238	-5.88265	3.66754	-1.60398	0.108719	NA	2.63238	0.133881	3.84895	0.0347837	0.972252	0.989754	2.63238	-0.50347	3.56044	-0.141407	0.887549	NA
SmallRNA_4115	chr2	24171392	24171415	23	+	-	antisense	5.36715	-0.535181	2.19348	-0.243988	0.80724	NA	5.36715	-2.01213	2.19849	-0.915233	0.36007	0.846058	5.36715	1.30362	2.17548	0.599236	0.549016	NA
SmallRNA_4128	chr2	26950680	26950698	18	-	-	antisense	2.57419	-0.594822	3.01456	-0.197316	0.84358	NA	2.57419	-2.80091	3.01044	-0.930399	0.352165	0.845448	2.57419	2.13677	2.95954	0.721994	0.470298	NA
SmallRNA_4131	chr2	27337728	27337746	18	-	-	antisense	0.671928	3.7365	4.34188	0.860571	0.389474	NA	0.671928	-1.25462	4.23428	-0.296301	0.767	0.989754	0.671928	1.7582	4.00961	0.438495	0.661027	NA
SmallRNA_4163	chr2	30114129	30114145	16	+	-	antisense	1.09092	0.955277	4.18301	0.228371	0.819358	NA	1.09092	3.99836	4.32404	0.924682	0.355131	0.846058	1.09092	3.36103	3.99028	0.842302	0.399619	NA
SmallRNA_4186	chr2	39596916	39596937	21	-	-	antisense	26.8653	-0.68129	1.97816	-0.344406	0.730541	0.92124	26.8653	0.0528212	1.98686	0.0265853	0.97879	0.991051	26.8653	1.4635	1.85486	0.789005	0.430109	0.771376
SmallRNA_4257	chr2	62075386	62075403	17	-	-	antisense	5.74462	-0.139794	3.45757	-0.0404312	0.967749	0.989277	5.74462	-2.14156	3.45723	-0.619444	0.535624	0.904334	5.74462	-0.344715	3.23065	-0.106701	0.915026	NA
SmallRNA_4262	chr2	64233085	64233109	24	-	-	antisense	35544.5	-0.793977	1.94721	-0.407752	0.683456	0.92124	35544.5	-2.14828	1.94721	-1.10326	0.269914	0.841987	35544.5	-2.7593	1.80277	-1.53059	0.125871	0.498796
SmallRNA_4285	chr2	71035736	71035751	15	+	-	antisense	3.76518	-3.72196	1.9568	-1.90207	0.0571626	NA	3.76518	-2.36863	2.02048	-1.17231	0.241072	0.841987	3.76518	-2.08907	1.90482	-1.09673	0.27276	NA
SmallRNA_4366	chr2	105021891	105021910	19	-	-	antisense	85.1478	-2.72165	3.19704	-0.851303	0.394601	0.867264	85.1478	-2.96128	3.19771	-0.926062	0.354414	0.846058	85.1478	0.859251	2.97234	0.289082	0.772519	0.96464
SmallRNA_4434	chr2	130523075	130523092	17	+	-	antisense	3.26518	-3.38628	3.86963	-0.875091	0.381525	NA	3.26518	-5.97549	3.8635	-1.54665	0.121947	0.841987	3.26518	-0.497817	3.7266	-0.133585	0.893731	NA
SmallRNA_4449	chr2	134824518	134824533	15	+	-	antisense	0.379139	-3.07562	4.24864	-0.723907	0.469123	NA	0.379139	0.148905	4.39009	0.0339184	0.972942	0.989754	0.379139	-0.488445	4.06176	-0.120254	0.904282	NA
SmallRNA_4475	chr2	148881759	148881820	61	-	-	antisense	524.127	-4.8262	2.05624	-2.3471	0.0189202	0.444845	524.127	-4.80753	2.05648	-2.33774	0.0194007	0.841987	524.127	-3.99946	1.90577	-2.09861	0.0358515	0.339422
SmallRNA_4495	chr2	158725158	158725176	18	-	-	antisense	1.6261	0.310674	2.77883	0.1118	0.910982	NA	1.6261	-1.67578	2.77668	-0.60352	0.546163	0.909882	1.6261	2.40597	2.74087	0.877812	0.380046	NA
SmallRNA_4521	chr2	166031363	166031380	17	-	-	antisense	0.646974	2.24919	3.39536	0.66243	0.507696	NA	0.646974	0.708284	3.37808	0.209671	0.833925	0.989754	0.646974	2.60409	3.21104	0.810981	0.417376	NA
SmallRNA_4522	chr2	166271925	166271943	18	+	-	antisense	9.97547	0.082498	3.70536	0.0222645	NA	NA	9.97547	1.85816	3.73296	0.497771	NA	NA	9.97547	20.631	3.57845	5.76535	NA	NA
SmallRNA_4538	chr2	176177869	176177887	18	+	-	antisense	1.3156	-1.14893	3.1066	-0.369837	0.711504	NA	1.3156	-3.08158	3.10622	-0.99207	0.321164	0.841987	1.3156	0.909913	3.03289	0.300016	0.764165	NA
SmallRNA_4541	chr2	177308170	177308187	17	-	-	antisense	0.862352	-0.360269	4.18269	-0.0861334	0.93136	NA	0.862352	3.21601	4.33043	0.742655	0.45769	0.868549	0.862352	2.57867	3.9972	0.64512	0.51885	NA
SmallRNA_4542	chr2	177718458	177718475	17	-	-	antisense	5.70821	2.1404	2.00039	1.06999	0.284623	0.847114	5.70821	3.24861	2.10647	1.5422	0.123024	0.841987	5.70821	5.01865	2.09522	2.39528	0.0166075	NA
SmallRNA_4543	chr2	178587697	178587717	20	-	-	antisense	2.25482	2.83987	2.7174	1.04507	0.295992	NA	2.25482	1.72476	2.75332	0.626431	0.531032	0.902039	2.25482	4.40904	2.66693	1.65323	0.0982846	NA
SmallRNA_4559	chr2	187436382	187436400	18	-	-	antisense	1.06657	-3.83773	4.22709	-0.907888	0.363937	NA	1.06657	0.148647	4.37699	0.0339609	0.972908	0.989754	1.06657	-2.82729	3.99423	-0.707842	0.479043	NA
SmallRNA_4566	chr2	191988340	191988355	15	+	-	antisense	1.29715	-2.40325	3.66532	-0.655673	0.512034	NA	1.29715	-0.926198	3.7363	-0.247892	0.804218	0.989754	1.29715	1.41095	3.54545	0.397962	0.690659	NA
SmallRNA_4580	chr2	199470950	199470971	21	+	-	antisense	1.4573	-2.82906	2.33774	-1.21017	0.226214	NA	1.4573	-0.666936	2.45271	-0.271918	0.785685	0.989754	1.4573	1.3421	2.39804	0.559663	0.57571	NA
SmallRNA_4603	chr2	207313562	207313581	19	+	-	antisense	0.637315	5.14494	4.32533	1.18949	0.234246	NA	0.637315	3.80398	4.32533	0.879466	0.379149	0.850378	0.637315	3.16664	3.99168	0.79331	0.427597	NA
SmallRNA_4613	chr2	214428167	214428188	21	-	-	antisense	8.70955	0.564272	2.41643	0.233514	0.815362	0.942453	8.70955	-0.434345	2.4239	-0.179192	0.857787	0.989754	8.70955	1.89498	2.29856	0.824422	0.4097	0.758886
SmallRNA_4614	chr2	214831612	214831630	18	-	-	antisense	3.03539	-1.82183	3.80127	-0.47927	0.631747	NA	3.03539	-6.02047	3.75989	-1.60124	0.109325	0.841987	3.03539	-0.500846	3.63493	-0.137787	0.890409	NA
SmallRNA_4619	chr2	216753601	216753620	19	+	-	antisense	0.628123	-3.80215	4.24093	-0.896535	0.369967	NA	0.628123	0.148916	4.39009	0.0339209	0.97294	0.989754	0.628123	-0.488434	4.06176	-0.120252	0.904284	NA
SmallRNA_4628	chr2	218341644	218341663	19	-	-	antisense	1.76745	-4.27603	3.58256	-1.19357	0.232647	NA	1.76745	-4.20393	3.61278	-1.16363	0.244575	0.841987	1.76745	-1.25677	3.476	-0.361555	0.717684	NA
SmallRNA_4635	chr2	219510607	219510624	17	+	-	antisense	1.21503	-4.75321	4.23523	-1.1223	0.261734	NA	1.21503	0.14893	4.39009	0.0339242	0.972938	0.989754	1.21503	-0.488419	4.06176	-0.120248	0.904287	NA
SmallRNA_4686	chr2	236171214	236171232	18	-	-	antisense	1.94016	5.42437	3.1429	1.72591	0.0843628	NA	1.94016	2.84797	3.03983	0.936886	0.348817	0.845448	1.94016	4.44428	2.89549	1.5349	0.124809	NA
SmallRNA_4746	chr20	10173335	10173360	25	+	-	antisense	4.16144	-3.6749	1.81886	-2.02044	0.0433376	NA	4.16144	-1.1761	1.91246	-0.614965	0.538578	0.905769	4.16144	0.464797	1.9352	0.24018	0.81019	NA
SmallRNA_4747	chr20	10193164	10193183	19	-	-	antisense	0.937399	3.83754	3.26966	1.17368	0.240524	NA	0.937399	4.00176	3.29647	1.21395	0.224766	0.841987	0.937399	2.61576	3.03056	0.863127	0.388068	NA
SmallRNA_4797	chr20	25624369	25624387	18	+	-	antisense	0.679905	-0.367717	4.18996	-0.0877615	0.930066	NA	0.679905	2.90935	4.334	0.671284	0.502039	0.886091	0.679905	2.272	4.00107	0.567849	0.570138	NA
SmallRNA_4823	chr20	32573766	32573785	19	-	-	antisense	1.55319	-1.30756	3.1592	-0.413889	0.678956	NA	1.55319	0.123524	3.23859	0.0381414	0.969575	0.989754	1.55319	2.52582	3.0963	0.815755	0.41464	NA
SmallRNA_4833	chr20	35488312	35488330	18	-	-	antisense	1.11753	-3.73622	2.85813	-1.30722	0.191136	NA	1.11753	-2.30771	2.95413	-0.78118	0.434697	0.861351	1.11753	-2.05589	2.8131	-0.730827	0.464885	NA
SmallRNA_4842	chr20	37096562	37096579	17	+	-	antisense	2.39384	-3.61526	3.10172	-1.16557	0.24379	NA	2.39384	-5.25215	3.10611	-1.69091	0.090854	0.841987	2.39384	-2.04582	3.02508	-0.676284	0.49886	NA
SmallRNA_4900	chr20	51005835	51005853	18	+	-	antisense	2.43677	0.621208	2.23135	0.278401	0.780705	NA	2.43677	-1.04011	2.23383	-0.46562	0.641488	0.957803	2.43677	-2.77435	2.01357	-1.37782	0.168259	NA
SmallRNA_4937	chr20	58883893	58883911	18	-	-	antisense	2.66913	-0.100452	2.66423	-0.0377038	0.969924	NA	2.66913	-0.00959252	2.70287	-0.00354902	0.997168	0.999094	2.66913	3.71327	2.66509	1.3933	0.163529	NA
SmallRNA_5102	chr21	14130116	14130138	22	+	-	antisense	6.43957	1.45458	2.13531	0.681202	0.495744	0.885671	6.43957	1.08533	2.18	0.497856	0.618586	0.946767	6.43957	-0.643091	1.97882	-0.324987	0.745191	NA
SmallRNA_5123	chr21	26474454	26474473	19	-	-	antisense	2.67181	-2.89464	3.28779	-0.880424	0.37863	NA	2.67181	-5.74885	3.27424	-1.75578	0.0791261	0.841987	2.67181	-0.518152	3.20463	-0.161688	0.871551	NA
SmallRNA_5136	chr21	32279076	32279093	17	+	-	antisense	4.60253	0.595832	2.91497	0.204404	0.838038	NA	4.60253	-1.45025	2.91388	-0.497706	0.618691	0.946767	4.60253	2.39591	2.84831	0.841168	0.400254	NA
SmallRNA_5149	chr21	36480013	36480031	18	-	-	antisense	1.10364	-0.523541	2.30327	-0.227303	0.820188	NA	1.10364	-2.67786	2.2872	-1.1708	0.241678	0.841987	1.10364	-0.464505	2.28803	-0.203015	0.839123	NA
SmallRNA_5222	chr22	18114725	18114744	19	+	-	antisense	18.5706	-5.52663	3.33387	-1.65772	0.0973733	0.656297	18.5706	-8.24104	3.332	-2.4733	0.0133871	0.841987	18.5706	-5.74955	3.11587	-1.84525	0.0650016	0.408512
SmallRNA_5223	chr22	18115108	18115126	18	-	-	antisense	2.8927	-1.9354	1.96064	-0.987128	0.32358	NA	2.8927	0.0694859	2.07125	0.0335477	0.973238	0.989754	2.8927	0.639496	1.9894	0.321453	0.747867	NA
SmallRNA_5250	chr22	21942477	21942497	20	+	-	antisense	0.756268	-1.55563	2.95707	-0.526074	0.598837	NA	0.756268	1.19178	3.1308	0.380663	0.703454	0.983528	0.756268	0.658319	2.91135	0.226121	0.821107	NA
SmallRNA_5264	chr22	25105812	25105831	19	+	-	antisense	5.90083	0.471795	3.81382	0.123706	0.901548	0.966292	5.90083	-5.19186	3.65393	-1.4209	0.155346	0.841987	5.90083	-6.13696	3.39185	-1.80933	0.0704005	NA
SmallRNA_5267	chr22	25959199	25959223	24	-	-	antisense	33.5425	-1.99913	2.67353	-0.747747	0.454613	0.8821	33.5425	-2.35204	2.67572	-0.87903	0.379385	0.850378	33.5425	-0.32757	2.48828	-0.131645	0.895265	0.973955
SmallRNA_5281	chr22	29456592	29456613	21	-	-	antisense	2.89365	-4.0354	2.76171	-1.4612	0.143961	NA	2.89365	-0.724817	2.87065	-0.252492	0.800661	0.989754	2.89365	-0.641298	2.71549	-0.236163	0.813306	NA
SmallRNA_5325	chr22	38671073	38671090	17	+	-	antisense	31.715	-8.07903	3.42774	-2.35695	0.0184255	0.440037	31.715	-8.4888	3.42924	-2.47542	0.013308	0.841987	31.715	-6.00803	3.20331	-1.87557	0.0607146	0.406413
SmallRNA_5326	chr22	38995923	38995939	16	-	-	antisense	2.90986	-1.62506	3.98277	-0.408022	0.683257	NA	2.90986	0.141509	4.09831	0.0345286	0.972456	0.989754	2.90986	-5.53447	3.66427	-1.51039	0.130945	NA
SmallRNA_5397	chr3	4974198	4974312	114	-	-	antisense	3.77672	3.75218	3.44507	1.08915	NA	NA	3.77672	6.0305	3.59689	1.67659	NA	NA	3.77672	4.64304	3.30642	1.40425	NA	NA
SmallRNA_5405	chr3	8107656	8107674	18	-	-	antisense	13.1261	-0.57361	3.27781	-0.174998	0.861081	0.955966	13.1261	1.24201	3.30309	0.376013	0.706907	0.984573	13.1261	0.533175	3.04935	0.174849	0.861198	0.973262
SmallRNA_5417	chr3	11214017	11214033	16	+	-	antisense	0.329005	-2.8682	4.25165	-0.674608	0.499925	NA	0.329005	0.148901	4.39009	0.0339176	0.972943	0.989754	0.329005	-0.488448	4.06176	-0.120255	0.904281	NA
SmallRNA_5501	chr3	44651257	44651274	17	+	-	antisense	1.35719	1.48988	4.39009	0.339373	0.734329	NA	1.35719	-4.92783	4.25005	-1.15948	0.246262	0.841987	1.35719	-0.488437	4.06176	-0.120253	0.904283	NA
SmallRNA_5510	chr3	47212751	47212781	30	-	-	antisense	1.86508	6.48054	4.31133	1.50314	0.132803	NA	1.86508	5.13958	4.31133	1.19211	0.233218	0.841987	1.86508	4.50225	3.97651	1.13221	0.257546	NA
SmallRNA_5569	chr3	64945000	64945043	43	-	-	antisense	5.59817	6.67477	3.97586	1.67883	0.0931858	0.653364	5.59817	-1.08829	3.80663	-0.285893	0.77496	0.989754	5.59817	4.69647	3.66414	1.28174	0.199934	NA
SmallRNA_5637	chr3	98522936	98522954	18	-	-	antisense	5.14547	0.236485	3.25229	0.0727134	0.942034	NA	5.14547	0.776525	3.27946	0.236785	0.812824	0.989754	5.14547	4.90517	3.17728	1.54383	0.122631	NA
SmallRNA_5658	chr3	113042520	113042540	20	+	-	antisense	2.62121	6.64314	3.16888	2.09637	0.0360497	NA	2.62121	4.14842	3.11408	1.33215	0.182812	0.841987	2.62121	2.13421	2.8214	0.756437	0.449387	NA
SmallRNA_5659	chr3	113054548	113054566	18	-	-	antisense	0.9408	1.48987	4.39009	0.339371	0.73433	NA	0.9408	-4.40775	4.25889	-1.03495	0.300692	0.841987	0.9408	-0.488445	4.06176	-0.120254	0.904282	NA
SmallRNA_5660	chr3	113104801	113104821	20	+	-	antisense	5.24218	-1.56105	3.75783	-0.415412	0.677841	NA	5.24218	-6.8442	3.70041	-1.84958	0.0643744	0.841987	5.24218	-0.50251	3.58661	-0.140107	0.888575	NA
SmallRNA_5668	chr3	116717202	116717222	20	+	-	antisense	36.2652	-3.8056	2.49094	-1.52778	0.126568	0.690573	36.2652	-1.01133	2.55953	-0.395124	0.692751	0.979902	36.2652	-6.23172	2.31668	-2.68993	0.00714668	0.174349
SmallRNA_5671	chr3	119273948	119273966	18	-	-	antisense	2.3471	-1.5631	2.41822	-0.646383	0.518032	NA	2.3471	1.51569	2.55396	0.593467	0.552868	0.914474	2.3471	3.00741	2.46179	1.22164	0.221845	NA
SmallRNA_5679	chr3	122437956	122437972	16	+	-	antisense	4.86311	-3.32398	3.39875	-0.978	0.328074	NA	4.86311	-5.99058	3.39336	-1.76538	0.0774996	0.841987	4.86311	0.0663128	3.31196	0.0200222	0.984026	NA
SmallRNA_5686	chr3	123608663	123608682	19	-	-	antisense	2.59465	-4.34867	3.48714	-1.24706	0.212376	NA	2.59465	0.127612	3.67125	0.0347598	0.972271	0.989754	2.59465	-4.83965	3.26213	-1.48359	0.137918	NA
SmallRNA_5741	chr3	139500314	139500329	15	+	-	antisense	6.8985	4.40502	3.36246	1.31006	0.190175	0.789632	6.8985	-1.83595	3.18057	-0.577238	0.563779	0.919773	6.8985	-3.56846	2.93295	-1.21668	0.223726	NA
SmallRNA_5757	chr3	146072995	146073016	21	+	-	antisense	5.6721	5.81249	4.13816	1.40461	0.160138	0.751245	5.6721	4.47152	4.13816	1.08056	0.279893	0.841987	5.6721	-1.91445	3.68599	-0.519386	0.603492	NA
SmallRNA_5760	chr3	146968602	146968618	16	-	-	antisense	1.94522	1.48987	4.39009	0.339371	0.73433	NA	1.94522	0.148904	4.39009	0.0339182	0.972942	0.989754	1.94522	-5.01725	3.94825	-1.27075	0.203816	NA
SmallRNA_5761	chr3	147008505	147008523	18	-	-	antisense	1.55152	-2.32956	3.15492	-0.738389	0.460278	NA	1.55152	-1.29812	3.22096	-0.403025	0.68693	0.977082	1.55152	1.59478	3.09598	0.515113	0.606474	NA
SmallRNA_5762	chr3	147281083	147281102	19	-	-	antisense	5.75843	-1.67276	2.39299	-0.699024	0.484537	0.885671	5.75843	1.0197	2.47171	0.412546	0.679939	0.973309	5.75843	3.40354	2.43782	1.39614	0.162673	NA
SmallRNA_5768	chr3	148879102	148879121	19	-	-	antisense	8.2581	-0.598615	2.74789	-0.217845	0.82755	0.946064	8.2581	-0.93361	2.80748	-0.332544	0.739478	0.989754	8.2581	-4.87478	2.52754	-1.92866	0.0537728	0.389533
SmallRNA_5771	chr3	150055628	150055645	17	+	-	antisense	10.452	1.98179	3.33491	0.594255	NA	NA	10.452	1.1463	3.34333	0.342862	NA	NA	10.452	20.9646	3.24662	6.45735	NA	NA
SmallRNA_5776	chr3	151000803	151000825	22	-	-	antisense	0.954676	-3.48492	3.5965	-0.968975	0.332558	NA	0.954676	-3.42737	3.64606	-0.940022	0.347206	0.845448	0.954676	-0.506236	3.48523	-0.145252	0.884512	NA
SmallRNA_5777	chr3	151079400	151079420	20	+	-	antisense	4.08232	-6.50063	4.22218	-1.53964	0.123649	NA	4.08232	0.14876	4.38165	0.0339507	0.972916	0.989754	4.08232	-0.488589	4.05395	-0.120522	0.90407	NA
SmallRNA_5782	chr3	151832609	151832633	24	+	-	antisense	9.66692	-1.97956	1.71304	-1.15558	0.247852	0.824833	9.66692	-2.59719	1.72574	-1.50497	0.132331	0.841987	9.66692	-1.96517	1.61833	-1.21432	0.224624	0.597387
SmallRNA_5793	chr3	158562316	158562335	19	+	-	antisense	3.53992	1.05948	1.88106	0.563234	0.573275	NA	3.53992	0.848111	1.95954	0.432812	0.665152	0.966093	3.53992	-0.899358	1.74748	-0.514659	0.606791	NA
SmallRNA_5799	chr3	160130142	160130212	70	+	-	antisense	2.53924	6.91618	4.30542	1.60639	0.108189	NA	2.53924	5.57522	4.30542	1.29493	0.195345	0.841987	2.53924	4.93788	3.9701	1.24377	0.213585	NA
SmallRNA_5841	chr3	178538188	178538279	91	+	-	antisense	0.770464	5.36274	4.3239	1.24026	0.214881	NA	0.770464	4.02177	4.3239	0.930127	0.352305	0.845448	0.770464	3.38443	3.99013	0.848202	0.396325	NA
SmallRNA_5860	chr3	185180610	185180633	23	+	-	antisense	6.5076	4.73771	2.09387	2.26266	0.0236566	0.457009	6.5076	4.4893	2.16331	2.07519	0.0379685	0.841987	6.5076	5.46669	2.11642	2.58299	0.00979488	NA
SmallRNA_5923	chr4	3069948	3069967	19	-	-	antisense	6.7516	-3.11912	2.51503	-1.24019	0.214904	0.806399	6.7516	-3.66243	2.52294	-1.45165	0.146599	0.841987	6.7516	1.50201	2.54399	0.590414	0.554913	NA
SmallRNA_5932	chr4	4620814	4620834	20	-	-	antisense	4.30446	-4.59541	1.75605	-2.61691	0.00887309	NA	4.30446	-3.61635	1.79587	-2.0137	0.044041	0.841987	4.30446	0.0672911	1.93024	0.0348615	0.97219	NA
SmallRNA_5933	chr4	4692101	4692116	15	-	-	antisense	0.90603	0.472596	3.29269	0.143529	0.885873	NA	0.90603	-2.6962	3.22775	-0.83532	0.403538	0.85499	0.90603	0.911052	3.13032	0.291041	0.77102	NA
SmallRNA_5978	chr4	15031451	15031470	19	+	-	antisense	2.06419	-0.800225	3.9968	-0.200216	0.841311	NA	2.06419	4.11815	4.16061	0.989794	0.322275	0.841987	2.06419	3.48081	3.83832	0.906858	0.364482	NA
SmallRNA_5983	chr4	16506190	16506205	15	-	-	antisense	2.09556	0.473812	3.88916	0.121829	0.903034	NA	2.09556	-5.54361	3.72823	-1.48693	0.137033	0.841987	2.09556	-0.501975	3.60299	-0.139322	0.889196	NA
SmallRNA_5999	chr4	22105231	22105253	22	+	-	antisense	80.1662	5.74276	2.1031	2.73061	0.00632167	0.281965	80.1662	5.75916	2.14338	2.68695	0.00721083	0.841987	80.1662	3.04467	1.94091	1.56868	0.116723	0.486394
SmallRNA_6000	chr4	22268111	22268127	16	-	-	antisense	3.21134	-1.30505	3.37105	-0.387136	0.698656	NA	3.21134	-1.41094	3.39213	-0.415944	0.677451	0.972325	3.21134	0.505264	3.21407	0.157204	0.875084	NA
SmallRNA_6053	chr4	42295034	42295053	19	-	-	antisense	0.726898	-3.58208	4.24287	-0.844258	0.398525	NA	0.726898	0.148924	4.39009	0.0339227	0.972939	0.989754	0.726898	-1.24072	4.05876	-0.305689	0.759842	NA
SmallRNA_6153	chr4	103559564	103559581	17	+	-	antisense	1.88752	-4.05918	3.23225	-1.25584	0.209175	NA	1.88752	-2.87371	3.29614	-0.87184	0.383295	0.851225	1.88752	-1.90966	3.12154	-0.611767	0.540692	NA
SmallRNA_6154	chr4	104491416	104491439	23	-	-	antisense	75.1699	2.21865	4.12535	0.537809	0.590709	0.899646	75.1699	1.51174	4.12714	0.366292	0.714147	0.987064	75.1699	0.739507	3.81987	0.193595	0.846493	0.973262
SmallRNA_6159	chr4	107901685	107901704	19	+	-	antisense	19.2849	-0.421978	2.59885	-0.162371	0.871014	0.957515	19.2849	-2.09804	2.60097	-0.806636	0.419877	0.857824	19.2849	-3.44653	2.40867	-1.43088	0.152463	0.518987
SmallRNA_6181	chr4	120302893	120302911	18	-	-	antisense	1.15335	1.6691	3.69523	0.451692	0.651491	NA	1.15335	-2.84425	3.55974	-0.799006	0.424287	0.859407	1.15335	1.18788	3.43287	0.346033	0.729318	NA
SmallRNA_6204	chr4	138973044	138973065	21	+	-	antisense	10.7158	1.19603	2.51276	0.475981	0.634088	0.905883	10.7158	0.148601	2.55132	0.0582446	0.953554	0.989754	10.7158	-3.82614	2.28866	-1.67178	0.0945683	0.459211
SmallRNA_6276	chr4	173169621	173169639	18	-	-	antisense	2.54527	0.433217	2.34347	0.184862	0.853338	NA	2.54527	0.998931	2.41455	0.413713	0.679085	0.972688	2.54527	4.04351	2.39004	1.69181	0.0906819	NA
SmallRNA_6284	chr4	176310957	176310978	21	-	-	antisense	3.75171	2.35988	2.74842	0.85863	NA	NA	3.75171	1.60805	2.78124	0.578179	NA	NA	3.75171	5.04929	2.72077	1.85583	NA	NA
SmallRNA_6286	chr4	177661932	177661953	21	+	-	antisense	7.79732	-4.00796	3.64404	-1.09987	NA	NA	7.79732	-4.584	3.64859	-1.25638	NA	NA	7.79732	1.59698	3.532	0.452145	NA	NA
SmallRNA_6287	chr4	177665337	177665430	93	-	-	antisense	3.62804	7.42364	4.30032	1.7263	0.0842938	NA	3.62804	6.08268	4.30032	1.41447	0.157224	0.841987	3.62804	5.44534	3.96457	1.3735	0.169596	NA
SmallRNA_6308	chr4	186392199	186392215	16	-	-	antisense	142.809	8.65402	2.28044	3.79488	0.000147714	0.0213341	142.809	7.86245	2.33091	3.37313	0.000743201	0.318387	142.809	8.65633	2.22403	3.89219	9.93e-05	0.00876804
SmallRNA_6421	chr5	34656421	34656440	19	+	-	antisense	24.9964	-1.0472	2.11253	-0.49571	0.620099	0.905085	24.9964	1.44379	2.13434	0.676459	0.498749	0.885535	24.9964	6.72611	2.20641	3.04844	0.00230036	0.0964334
SmallRNA_6422	chr5	35739444	35739460	16	+	-	antisense	2.4117	-0.582766	3.65601	-0.159399	0.873354	NA	2.4117	-1.84722	3.66473	-0.504055	0.614223	0.943987	2.4117	2.65384	3.52959	0.751884	0.452121	NA
SmallRNA_6428	chr5	37818846	37818862	16	-	-	antisense	3.52742	-2.49466	2.79022	-0.894074	0.371282	NA	3.52742	-2.95227	2.80533	-1.05238	0.292627	0.841987	3.52742	0.379655	2.75135	0.137989	0.890249	NA
SmallRNA_6447	chr5	52702080	52702099	19	-	-	antisense	3.1503	-3.92327	3.60951	-1.08692	0.27707	NA	3.1503	-1.03623	3.73847	-0.27718	0.781642	0.989754	3.1503	-5.357	3.36451	-1.59221	0.111338	NA
SmallRNA_6471	chr5	66144522	66144541	19	-	-	antisense	2.43452	-0.0183235	2.06182	-0.00888706	0.992909	NA	2.43452	-0.552401	2.09509	-0.263664	0.792039	0.989754	2.43452	2.65428	2.14921	1.235	0.216831	NA
SmallRNA_6480	chr5	69492552	69492570	18	-	-	antisense	7.762	-4.22158	2.19488	-1.92338	0.0544328	0.579582	7.762	-0.737139	2.2759	-0.323889	0.746022	0.989754	7.762	0.499374	2.21063	0.225896	0.821282	0.973262
SmallRNA_6499	chr5	76308695	76308711	16	+	-	antisense	3.67546	0.961559	2.08249	0.461736	0.64427	NA	3.67546	1.4458	2.14732	0.673306	0.500753	0.886091	3.67546	4.76551	2.17221	2.19386	0.0282458	NA
SmallRNA_6507	chr5	79781691	79781750	59	+	-	antisense	1.09397	5.76752	4.32174	1.33454	0.182028	NA	1.09397	4.42655	4.32174	1.02425	0.305716	0.841987	1.09397	3.78922	3.98779	0.950204	0.342009	NA
SmallRNA_6515	chr5	82073605	82073624	19	+	-	antisense	0.896509	-4.31475	4.2374	-1.01825	0.308558	NA	0.896509	0.148923	4.39009	0.0339227	0.972939	0.989754	0.896509	-0.488426	4.06176	-0.12025	0.904285	NA
SmallRNA_6520	chr5	84447666	84447684	18	+	-	antisense	2.63739	-5.55411	3.0958	-1.79408	0.0728007	NA	2.63739	-2.50992	3.19185	-0.786353	0.431661	0.860943	2.63739	-2.3443	3.01655	-0.777146	0.437072	NA
SmallRNA_6528	chr5	89148416	89148434	18	+	-	antisense	1.49043	1.98594	3.23332	0.614211	0.539076	NA	1.49043	3.93352	3.38261	1.16286	0.244885	0.841987	1.49043	0.370723	3.0095	0.123184	0.901961	NA
SmallRNA_6535	chr5	93583556	93583571	15	-	-	antisense	10.6991	-3.61288	3.03473	-1.19051	0.233845	0.816755	10.6991	-6.70485	3.02773	-2.21448	0.0267955	0.841987	10.6991	-5.13233	2.83167	-1.81247	0.0699134	0.414879
SmallRNA_6540	chr5	96068382	96068398	16	-	-	antisense	0.764572	-2.00064	3.87313	-0.516543	0.605475	NA	0.764572	-1.12818	3.93819	-0.286471	0.774517	0.989754	0.764572	0.915984	3.7252	0.245888	0.805769	NA
SmallRNA_6541	chr5	96116093	96116113	20	+	-	antisense	3.57045	6.27366	2.58833	2.42383	0.0153578	NA	3.57045	4.09104	2.47924	1.65012	0.0989192	0.841987	3.57045	3.93448	2.35057	1.67384	0.0941618	NA
SmallRNA_6542	chr5	96283864	96283882	18	-	-	antisense	3.60672	-4.10677	2.25189	-1.8237	0.0681978	NA	3.60672	-1.13535	2.36041	-0.480997	0.630519	0.952058	3.60672	0.0636596	2.30586	0.0276077	0.977975	NA
SmallRNA_6585	chr5	116467409	116467424	15	-	-	antisense	1.17324	5.8369	4.32143	1.35069	0.176795	NA	1.17324	4.49594	4.32143	1.04038	0.298162	0.841987	1.17324	3.8586	3.98745	0.967686	0.333201	NA
SmallRNA_6586	chr5	116505541	116505558	17	-	-	antisense	5.86257	-1.92314	2.57605	-0.746544	0.455339	0.8821	5.86257	-2.93045	2.58316	-1.13444	0.256609	0.841987	5.86257	-0.435063	2.45722	-0.177055	0.859465	NA
SmallRNA_6598	chr5	122155169	122155185	16	-	-	antisense	0.338706	-2.26154	4.23712	-0.533745	0.593518	NA	0.338706	0.722183	4.37551	0.165051	0.868904	0.989754	0.338706	0.0848348	4.046	0.0209676	0.983272	NA
SmallRNA_6599	chr5	122444881	122444902	21	-	-	antisense	3.62017	0.310589	2.06858	0.150146	0.880649	NA	3.62017	-2.67085	2.04588	-1.30548	0.19173	0.841987	3.62017	1.41926	2.11555	0.670871	0.502303	NA
SmallRNA_6609	chr5	129546440	129546463	23	-	-	antisense	186.385	0.868679	1.59333	0.545197	0.585618	0.899646	186.385	0.328471	1.59513	0.205921	0.836852	0.989754	186.385	-1.08449	1.47549	-0.735005	0.462337	0.79387
SmallRNA_6610	chr5	129555750	129555767	17	-	-	antisense	2.2548	0.540229	2.95534	0.182797	0.854957	NA	2.2548	-1.22616	2.95966	-0.414292	0.678661	0.972688	2.2548	-2.60986	2.7037	-0.965291	0.334399	NA
SmallRNA_6611	chr5	129681799	129681817	18	+	-	antisense	3.71527	7.45239	4.30008	1.73308	0.0830812	NA	3.71527	6.11143	4.30008	1.42124	0.155248	0.841987	3.71527	5.47409	3.96431	1.38085	0.167326	NA
SmallRNA_6626	chr5	135253959	135253979	20	+	-	antisense	1.5043	2.67895	3.14421	0.852027	0.394199	NA	1.5043	3.18864	3.22784	0.987856	0.323223	0.841987	1.5043	3.99025	3.03485	1.31481	0.188574	NA
SmallRNA_6627	chr5	135266258	135266274	16	+	-	antisense	1.79343	1.48988	4.39009	0.339374	0.734328	NA	1.79343	-5.32687	4.24506	-1.25484	0.209536	0.841987	1.79343	-0.488431	4.06176	-0.120251	0.904284	NA
SmallRNA_6628	chr5	135335663	135335681	18	+	-	antisense	1.36995	-3.5046	3.68647	-0.950664	0.341775	NA	1.36995	-3.67433	3.72542	-0.986288	0.323992	0.841987	1.36995	-2.47177	3.5217	-0.701868	0.482761	NA
SmallRNA_6642	chr5	139364774	139364794	20	-	-	antisense	1.05452	3.23108	2.59691	1.2442	0.213425	NA	1.05452	0.534235	2.48867	0.214667	0.830027	0.989754	1.05452	2.33132	2.43131	0.958875	0.337622	NA
SmallRNA_6648	chr5	141122220	141122243	23	-	-	antisense	20.047	4.02435	1.6532	2.43428	0.0149213	0.392893	20.047	3.24372	1.68465	1.92545	0.0541725	0.841987	20.047	1.49811	1.52104	0.984924	0.324661	0.690028
SmallRNA_6649	chr5	141152448	141152468	20	+	-	antisense	2.42733	-1.48744	2.67495	-0.556064	0.578167	NA	2.42733	-1.27296	2.71494	-0.468873	0.63916	0.957803	2.42733	0.457475	2.61776	0.174758	0.86127	NA
SmallRNA_6659	chr5	146338769	146338788	19	+	-	antisense	58.3066	-0.26204	2.25452	-0.116229	0.907471	0.967438	58.3066	-0.472469	2.25752	-0.209287	0.834224	0.989754	58.3066	-0.864209	2.08996	-0.413506	0.679236	0.927602
SmallRNA_6669	chr5	149239652	149239670	18	-	-	antisense	3.52501	-3.36318	2.16365	-1.5544	0.12009	NA	3.52501	-1.6127	2.2693	-0.710661	0.477294	0.875312	3.52501	-3.61839	2.04601	-1.76851	0.0769758	NA
SmallRNA_6712	chr5	159419342	159419358	16	+	-	antisense	2.31814	-3.55387	4.03238	-0.881334	0.378137	NA	2.31814	-5.32931	4.03435	-1.32098	0.186507	0.841987	2.31814	-0.493402	3.87333	-0.127384	0.898636	NA
SmallRNA_6713	chr5	159786206	159786227	21	-	-	antisense	1.55888	-3.36597	3.04112	-1.10682	0.268373	NA	1.55888	-4.56291	3.05583	-1.49318	0.13539	0.841987	1.55888	-1.27681	2.99213	-0.426721	0.669582	NA
SmallRNA_6727	chr5	167307939	167307955	16	+	-	antisense	0.568964	3.93227	4.3217	0.90989	0.362881	NA	0.568964	3.59608	4.3269	0.831098	0.405918	0.855401	0.568964	2.95874	3.99339	0.74091	0.458748	NA
SmallRNA_6749	chr5	172958936	172958958	22	+	-	antisense	13.1874	2.95336	3.49344	0.8454	NA	NA	13.1874	22.6932	3.67938	6.16766	NA	NA	13.1874	21.4419	3.38526	6.33389	NA	NA
SmallRNA_6751	chr5	173580692	173580713	21	-	-	antisense	18.1595	-4.03358	2.51195	-1.60576	0.108328	0.665218	18.1595	-6.04884	2.51182	-2.40815	0.0160338	0.841987	18.1595	-2.962	2.36308	-1.25345	0.210042	0.5813
SmallRNA_6766	chr5	177446768	177446784	16	-	-	antisense	1.79837	-4.61926	3.18307	-1.45119	0.146726	NA	1.79837	-3.36563	3.25193	-1.03496	0.300686	0.841987	1.79837	-2.12207	3.10148	-0.684213	0.493841	NA
SmallRNA_6873	chr6	25042755	25042775	20	-	-	antisense	0.688236	-3.93272	4.23991	-0.927548	0.353642	NA	0.688236	0.148918	4.39009	0.0339213	0.97294	0.989754	0.688236	-0.488432	4.06176	-0.120251	0.904284	NA
SmallRNA_6874	chr6	25099890	25099911	21	+	-	antisense	53.445	4.87366	1.51346	3.22022	0.00128094	0.121409	53.445	3.21889	1.5171	2.12174	0.03386	0.841987	53.445	2.87375	1.3997	2.05311	0.0400619	0.353577
SmallRNA_6900	chr6	28590523	28590539	16	+	-	antisense	5.86314	-2.28664	2.9805	-0.767201	0.442962	0.8821	5.86314	-2.54682	2.99146	-0.851362	0.394568	0.852349	5.86314	-0.352954	2.82418	-0.124976	0.900543	NA
SmallRNA_7037	chr6	73552866	73552885	19	+	-	antisense	4.15083	-1.24832	1.86584	-0.669038	0.503471	NA	4.15083	-0.859893	1.90143	-0.452235	0.6511	0.961689	4.15083	2.04744	1.96481	1.04206	0.297386	NA
SmallRNA_7089	chr6	105161577	105161602	25	+	-	antisense	117.25	2.63557	1.93745	1.36033	0.173726	0.774645	117.25	2.77236	1.94387	1.42621	0.153809	0.841987	117.25	1.07074	1.79434	0.596731	0.550687	0.856288
SmallRNA_7113	chr6	113909018	113909034	16	+	-	antisense	106.071	2.27357	2.64147	0.86072	0.389392	0.867264	106.071	1.55109	2.64292	0.586884	0.557282	0.91731	106.071	4.42628	2.46009	1.79924	0.0719812	0.416803
SmallRNA_7126	chr6	119081747	119081766	19	-	-	antisense	2.87458	-4.13817	3.04047	-1.36103	0.173505	NA	2.87458	-5.45929	3.04767	-1.7913	0.0732454	0.841987	2.87458	-2.04799	2.97638	-0.688079	0.491403	NA
SmallRNA_7142	chr6	128075778	128075800	22	-	-	antisense	7.8775	3.25354	2.82137	1.15318	0.248837	0.824833	7.8775	3.41688	2.89588	1.17991	0.238037	0.841987	7.8775	-2.70151	2.50013	-1.08055	0.279899	0.636931
SmallRNA_7159	chr6	138693380	138693397	17	-	-	antisense	1.69914	-5.23542	4.23349	-1.23667	0.216211	NA	1.69914	0.148937	4.39009	0.0339258	0.972936	0.989754	1.69914	-0.488412	4.06176	-0.120246	0.904288	NA
SmallRNA_7161	chr6	139447743	139447763	20	+	-	antisense	8.80516	3.38795	2.80334	1.20854	0.22684	0.814121	8.80516	2.66443	2.84072	0.937943	0.348273	0.845448	8.80516	1.02653	2.58864	0.396552	0.691698	0.936011
SmallRNA_7182	chr6	149905641	149905663	22	+	-	antisense	1.50848	-5.06509	4.23404	-1.19628	0.231589	NA	1.50848	0.148935	4.39009	0.0339253	0.972937	0.989754	1.50848	-0.488415	4.06176	-0.120247	0.904287	NA
SmallRNA_7185	chr6	151105634	151105652	18	-	-	antisense	4.53275	1.66786	2.5321	0.658687	0.510097	NA	4.53275	1.25144	2.56339	0.488197	0.62541	0.9512	4.53275	4.38742	2.54039	1.72706	0.0841561	NA
SmallRNA_7258	chr7	1058137	1058154	17	-	-	antisense	1.01028	-2.79343	2.43053	-1.14931	0.25043	NA	1.01028	-1.04781	2.54594	-0.411563	0.68066	0.973605	1.01028	-0.0777015	2.46889	-0.0314723	0.974893	NA
SmallRNA_7310	chr7	16250413	16250432	19	-	-	antisense	22.9954	-0.769918	2.53456	-0.303768	0.761305	0.928328	22.9954	-1.60153	2.54688	-0.628822	0.529466	0.900774	22.9954	-4.40475	2.34797	-1.87598	0.060658	0.406413
SmallRNA_7419	chr7	51022456	51022473	17	-	-	antisense	7.99455	-3.7235	3.41143	-1.09148	0.275063	0.84636	7.99455	-7.36347	3.40061	-2.16534	0.0303619	0.841987	7.99455	-1.26235	3.32075	-0.380139	0.703842	0.941154
SmallRNA_7435	chr7	55181727	55181769	42	+	-	antisense	1.9617	3.06412	3.44204	0.890204	0.373356	NA	1.9617	5.02657	3.58318	1.40282	0.160669	0.841987	1.9617	3.63922	3.29586	1.10418	0.269515	NA
SmallRNA_7490	chr7	80373703	80373720	17	-	-	antisense	7.63105	-0.146732	3.74734	-0.0391562	0.968766	0.989649	7.63105	-0.359206	3.7751	-0.0951512	0.924195	0.989754	7.63105	-2.52401	3.47223	-0.726915	0.467278	0.797524
SmallRNA_7514	chr7	92845721	92845737	16	-	-	antisense	0.295864	-2.71561	4.25416	-0.638342	0.523251	NA	0.295864	0.148899	4.39009	0.0339171	0.972943	0.989754	0.295864	-0.48845	4.06176	-0.120256	0.904281	NA
SmallRNA_7579	chr7	111817987	111818005	18	-	-	antisense	1.20713	-4.10557	3.5159	-1.16772	0.24292	NA	1.20713	-0.459335	3.65341	-0.125728	0.899947	0.989754	1.20713	0.0697601	3.42016	0.0203967	0.983727	NA
SmallRNA_7584	chr7	116321426	116321444	18	+	-	antisense	1.14843	-2.1455	2.68432	-0.799273	0.424132	NA	1.14843	-0.940237	2.77296	-0.339074	0.734554	0.989754	1.14843	1.4136	2.68644	0.526198	0.59875	NA
SmallRNA_7586	chr7	117090791	117090807	16	-	-	antisense	17.7276	-4.09059	3.34055	-1.22452	0.220754	0.810591	17.7276	-4.9165	3.35499	-1.46543	0.142804	0.841987	17.7276	-8.05283	3.10444	-2.59397	0.00948745	0.194902
SmallRNA_7588	chr7	117632417	117632432	15	+	-	antisense	0.420356	-3.2222	4.24676	-0.758743	0.448006	NA	0.420356	0.148907	4.39009	0.0339189	0.972942	0.989754	0.420356	-0.488443	4.06176	-0.120254	0.904282	NA
SmallRNA_7596	chr7	122423366	122423382	16	+	-	antisense	12.127	-2.72045	3.10339	-0.876606	0.3807	0.864994	12.127	-4.00043	3.10522	-1.28829	0.197645	0.841987	12.127	3.02149	3.05377	0.98943	0.322453	0.688535
SmallRNA_7600	chr7	123601938	123601958	20	-	-	antisense	2.21653	0.529162	3.17148	0.16685	0.867488	NA	2.21653	2.35544	3.26515	0.721388	0.470671	0.873241	2.21653	4.06008	3.10245	1.30867	0.190646	NA
SmallRNA_7601	chr7	124198296	124198313	17	+	-	antisense	2.12417	-4.38901	2.89205	-1.51761	0.129112	NA	2.12417	0.0999942	3.06218	0.0326546	0.97395	0.989754	2.12417	0.611637	2.87712	0.212587	0.831649	NA
SmallRNA_7602	chr7	124298860	124298876	16	-	-	antisense	2.50586	-0.199492	2.82498	-0.0706172	0.943702	NA	2.50586	-3.58954	2.78821	-1.2874	0.197956	0.841987	2.50586	-0.113013	2.74046	-0.0412388	0.967106	NA
SmallRNA_7604	chr7	124938839	124938854	15	-	-	antisense	1.03074	-1.61696	3.38424	-0.47779	0.6328	NA	1.03074	-2.18243	3.42215	-0.637737	0.523645	0.897543	1.03074	0.912656	3.28641	0.277706	0.781238	NA
SmallRNA_7607	chr7	127224234	127224297	63	-	-	antisense	1.50958	6.18291	4.3164	1.43242	0.152023	NA	1.50958	4.84194	4.3164	1.12176	0.261966	0.841987	1.50958	4.20461	3.982	1.0559	0.291012	NA
SmallRNA_7642	chr7	136692499	136692523	24	+	-	antisense	3.15301	6.19944	3.45616	1.79374	0.0728549	NA	3.15301	3.26089	3.35234	0.972721	0.330692	0.842222	3.15301	5.16155	3.18283	1.62169	0.104871	NA
SmallRNA_7666	chr7	144276705	144276721	16	+	-	antisense	51.9711	-1.95144	2.611	-0.74739	0.454828	0.8821	51.9711	-2.00846	2.61257	-0.768768	0.442031	0.864563	51.9711	2.26939	2.45282	0.925216	0.354853	0.712678
SmallRNA_7698	chr7	151253581	151253601	20	+	-	antisense	13.2362	0.937265	3.10274	0.302077	NA	NA	13.2362	1.5017	3.11785	0.481646	NA	NA	13.2362	21.2225	3.04669	6.96574	NA	NA
SmallRNA_7709	chr7	155070224	155070239	15	-	-	antisense	1.91208	-0.920797	3.08326	-0.298644	0.765211	NA	1.91208	-2.20543	3.09473	-0.71264	0.476068	0.875312	1.91208	2.05603	3.02318	0.68009	0.496448	NA
SmallRNA_7766	chr8	6406561	6406578	17	+	-	antisense	5.12886	-0.626105	3.47817	-0.18001	0.857145	NA	5.12886	-0.984781	3.50318	-0.281111	0.778625	0.989754	5.12886	-2.32832	3.22873	-0.721126	0.470832	NA
SmallRNA_7780	chr8	10767308	10767331	23	-	-	antisense	53.496	4.67434	1.44119	3.24339	0.00118116	0.119415	53.496	2.04456	1.43459	1.42519	0.154102	0.841987	53.496	4.37777	1.36439	3.20858	0.00133391	0.0775296
SmallRNA_7784	chr8	11433819	11433843	24	+	-	antisense	59.703	-0.367912	2.21142	-0.166369	0.867867	0.956652	59.703	-1.49598	2.21367	-0.675792	0.499173	0.885535	59.703	-2.92389	2.04893	-1.42703	0.15357	0.520565
SmallRNA_7815	chr8	22254843	22254864	21	+	-	antisense	7.62186	1.07399	1.99049	0.539559	0.589501	0.899646	7.62186	-0.920668	1.98721	-0.463296	0.643152	0.957919	7.62186	-2.28964	1.82608	-1.25385	0.209896	0.5813
SmallRNA_7827	chr8	24554581	24554604	23	+	-	antisense	4.08549	1.06447	2.19441	0.485081	0.627619	NA	4.08549	2.07319	2.32246	0.892669	0.372034	0.84948	4.08549	-1.94049	2.01534	-0.962863	0.335616	NA
SmallRNA_7828	chr8	24603640	24603656	16	+	-	antisense	2.17326	0.0879745	1.96879	0.0446846	0.964359	NA	2.17326	0.645347	2.05116	0.314625	0.753047	0.989754	2.17326	2.88843	2.07415	1.39258	0.163746	NA
SmallRNA_7829	chr8	24865363	24865381	18	-	-	antisense	3.94621	-0.68767	2.32061	-0.296331	0.766977	NA	3.94621	-1.72101	2.33362	-0.737486	0.460827	0.870067	3.94621	-0.047609	2.22063	-0.0214394	0.982895	NA
SmallRNA_7845	chr8	29138535	29138551	16	-	-	antisense	4.52574	-4.65346	2.88282	-1.6142	0.106483	NA	4.52574	-2.67862	2.93187	-0.913622	0.360916	0.846058	4.52574	-2.24139	2.74464	-0.816643	0.414133	NA
SmallRNA_7867	chr8	37639418	37639434	16	+	-	antisense	1.14431	-3.04345	3.74774	-0.812076	0.416748	NA	1.14431	-3.70554	3.77881	-0.98061	0.326785	0.842222	1.14431	-2.02542	3.59146	-0.563953	0.572786	NA
SmallRNA_7892	chr8	48652415	48652433	18	+	-	antisense	1.07921	-4.58216	4.236	-1.08172	0.279378	NA	1.07921	0.148927	4.39009	0.0339236	0.972938	0.989754	1.07921	-0.488422	4.06176	-0.120249	0.904286	NA
SmallRNA_7893	chr8	48696442	48696460	18	+	-	antisense	5.0224	-5.16277	3.28672	-1.5708	0.11623	NA	5.0224	-5.70843	3.29668	-1.73157	0.0833503	0.841987	5.0224	-4.31015	3.09368	-1.39321	0.163556	NA
SmallRNA_7928	chr8	64581060	64581086	26	+	-	antisense	2.3757	0.445384	3.10413	0.143481	0.88591	NA	2.3757	-5.55899	2.89975	-1.91706	0.0552307	0.841987	2.3757	-2.34692	2.83182	-0.828767	0.407237	NA
SmallRNA_7940	chr8	71841725	71841742	17	+	-	antisense	1.03233	-4.51832	4.23631	-1.06657	0.286166	NA	1.03233	0.148926	4.39009	0.0339234	0.972938	0.989754	1.03233	-0.488423	4.06176	-0.120249	0.904286	NA
SmallRNA_7944	chr8	73334642	73334661	19	+	-	antisense	2.11724	-2.8545	2.80615	-1.01723	0.309044	NA	2.11724	-2.49152	2.84648	-0.875302	0.38141	0.851225	2.11724	-0.337055	2.7665	-0.121834	0.90303	NA
SmallRNA_7959	chr8	81455246	81455262	16	-	-	antisense	1.10384	-0.857193	3.18812	-0.268871	0.788029	NA	1.10384	-1.40979	3.22642	-0.436952	0.662146	0.965495	1.10384	1.75598	3.11106	0.564431	0.572461	NA
SmallRNA_7981	chr8	90823981	90823998	17	+	-	antisense	14.1251	-3.75586	2.81644	-1.33355	0.182351	0.780991	14.1251	-3.69469	2.8218	-1.30934	0.190421	0.841987	14.1251	-0.894074	2.6559	-0.336637	0.73639	0.956886
SmallRNA_7986	chr8	93388527	93388542	15	+	-	antisense	3.17748	-2.14527	3.64442	-0.588643	0.556101	NA	3.17748	-3.01453	3.67921	-0.81934	0.412593	0.856202	3.17748	-5.48101	3.36676	-1.62798	0.103529	NA
SmallRNA_7987	chr8	93432603	93432623	20	-	-	antisense	11.524	-0.0524535	1.84929	-0.0283642	0.977372	0.992649	11.524	2.74831	1.93468	1.42055	0.155448	0.841987	11.524	2.53608	1.78496	1.4208	0.155375	0.523893
SmallRNA_7988	chr8	93495134	93495153	19	-	-	antisense	9.02241	-1.47794	2.87792	-0.513545	0.60757	0.902419	9.02241	-3.66503	2.87612	-1.27429	0.202559	0.841987	9.02241	-3.15732	2.67569	-1.18	0.238	0.601061
SmallRNA_8021	chr8	102892190	102892213	23	-	-	antisense	6.45146	0.387707	3.0153	0.12858	0.89769	0.966292	6.45146	0.673543	3.03734	0.221754	0.824505	0.989754	6.45146	2.80781	2.89249	0.970725	0.331685	NA
SmallRNA_8023	chr8	103163902	103163922	20	+	-	antisense	1.37882	-4.09123	4.12186	-0.992568	0.320921	NA	1.37882	-3.80058	4.1579	-0.914063	0.360684	0.846058	1.37882	-0.491086	3.95726	-0.124097	0.901238	NA
SmallRNA_8034	chr8	108969495	108969517	22	+	-	antisense	2.53439	-2.70733	1.84189	-1.46987	0.141597	NA	2.53439	-1.08382	1.93515	-0.560068	0.575433	0.928495	2.53439	0.604876	1.96029	0.308565	0.757652	NA
SmallRNA_8035	chr8	109036544	109036561	17	+	-	antisense	0.364549	4.51929	4.33083	1.04352	0.296709	NA	0.364549	3.17833	4.33083	0.733885	0.463019	0.871338	0.364549	2.54099	3.99764	0.635622	0.525023	NA
SmallRNA_8065	chr8	123650088	123650110	22	-	-	antisense	4.15108	-0.851166	2.18087	-0.390288	0.696323	NA	4.15108	-0.876946	2.20627	-0.39748	0.691014	0.979902	4.15108	2.21107	2.22502	0.993734	0.320353	NA
SmallRNA_8069	chr8	123985337	123985355	18	-	-	antisense	3.86443	-4.43163	3.00981	-1.47239	0.140914	NA	3.86443	-5.97002	3.01347	-1.98111	0.0475788	0.841987	3.86443	-2.04911	2.95171	-0.694212	0.487549	NA
SmallRNA_8070	chr8	124075831	124075853	22	-	-	antisense	2.57935	-0.54363	3.19036	-0.170397	0.864698	NA	2.57935	2.18371	3.36639	0.64868	0.516545	0.894454	2.57935	-3.13966	2.95166	-1.06369	0.287467	NA
SmallRNA_8071	chr8	124076140	124076226	86	-	-	antisense	2.31948	6.78807	4.307	1.57606	0.115013	NA	2.31948	5.44711	4.307	1.26471	0.205975	0.841987	2.31948	4.80977	3.97181	1.21098	0.225904	NA
SmallRNA_8078	chr8	126608832	126608850	18	+	-	antisense	2.43156	2.37214	2.04579	1.15953	0.246242	NA	2.43156	-0.338111	1.89212	-0.178694	0.858178	0.989754	2.43156	-2.15451	1.68692	-1.27719	0.201537	NA
SmallRNA_8079	chr8	127385006	127385023	17	-	-	antisense	4.70789	-3.18067	2.80027	-1.13585	0.256021	NA	4.70789	-4.10945	2.80787	-1.46355	0.143318	0.841987	4.70789	-0.113028	2.76316	-0.0409054	0.967371	NA
SmallRNA_8080	chr8	127456936	127456953	17	+	-	antisense	41.3994	-1.03762	3.13771	-0.330692	0.740877	0.922611	41.3994	-3.03117	3.13763	-0.96607	0.334009	0.842222	41.3994	-4.36357	2.9085	-1.50028	0.133542	0.503531
SmallRNA_8170	chr9	2537718	2537737	19	-	-	antisense	42.2411	-2.29438	2.63418	-0.871002	0.383753	0.864994	42.2411	-1.2816	2.63777	-0.485864	0.627063	0.951692	42.2411	1.78972	2.46889	0.724911	0.468507	0.798036
SmallRNA_8188	chr9	12774917	12774936	19	+	-	antisense	5.4108	-2.49716	2.30623	-1.08279	0.278902	NA	5.4108	3.53676	2.58508	1.36814	0.171267	0.841987	5.4108	-1.84953	2.16674	-0.853599	0.393327	NA
SmallRNA_8192	chr9	14356004	14356022	18	+	-	antisense	39.0364	0.940219	1.8966	0.495739	0.620079	0.905085	39.0364	2.0305	1.91642	1.05953	0.289358	0.841987	39.0364	0.00872671	1.75924	0.0049605	0.996042	0.999001
SmallRNA_8227	chr9	33404069	33404092	23	+	-	antisense	35.2446	-4.80848	2.37264	-2.02663	0.0426999	0.53962	35.2446	-7.79518	2.37094	-3.2878	0.00100975	0.38848	35.2446	1.15368	2.43539	0.473715	0.635703	0.903581
SmallRNA_8265	chr9	70137665	70137687	22	+	-	antisense	1774.97	7.65898	4.12395	1.85719	NA	NA	1774.97	6.05664	4.1243	1.46852	NA	NA	1774.97	6.86062	3.8192	1.79635	NA	NA
SmallRNA_8282	chr9	76840089	76840108	19	-	-	antisense	2.95621	-0.646801	2.83653	-0.228025	0.819626	NA	2.95621	-1.8993	2.84622	-0.667306	0.504577	0.888262	2.95621	1.27902	2.7824	0.459682	0.645744	NA
SmallRNA_8296	chr9	83843431	83843446	15	-	-	antisense	0.758425	-2.28238	3.70528	-0.61598	0.537908	NA	0.758425	-3.6557	3.72258	-0.982035	0.326083	0.842222	0.758425	-0.503414	3.56197	-0.14133	0.887609	NA
SmallRNA_8297	chr9	84280802	84280819	17	+	-	antisense	1.92331	3.98155	3.38972	1.1746	0.240156	NA	1.92331	0.408018	3.28848	0.124075	0.901256	0.989754	1.92331	-2.18914	2.98077	-0.734421	0.462692	NA
SmallRNA_8298	chr9	84521007	84521022	15	+	-	antisense	0.348408	-2.95128	4.2504	-0.694354	0.48746	NA	0.348408	0.148903	4.39009	0.0339179	0.972943	0.989754	0.348408	-0.488447	4.06176	-0.120255	0.904281	NA
SmallRNA_8299	chr9	84546196	84546287	91	-	-	antisense	8.09406	3.62123	3.80151	0.952577	0.340804	0.861171	8.09406	7.14685	3.9629	1.80344	0.0713195	0.841987	8.09406	6.50951	3.64965	1.7836	0.0744887	0.416803
SmallRNA_8463	chr9	128114362	128114382	20	+	-	antisense	76.0445	-4.30515	2.76018	-1.55973	0.118823	0.678616	76.0445	-4.47696	2.76103	-1.62148	0.104914	0.841987	76.0445	-0.398405	2.57649	-0.154631	0.877112	0.973262
SmallRNA_8467	chr9	129179777	129179794	17	-	-	antisense	6.90368	-5.78468	3.21686	-1.79824	0.072139	0.614303	6.90368	-6.09924	3.22538	-1.89102	0.0586222	0.841987	6.90368	-4.6593	3.02441	-1.54057	0.123423	NA
SmallRNA_8479	chr9	130938745	130938763	18	+	-	antisense	1.23612	-2.50306	4.09477	-0.611282	0.541013	NA	1.23612	2.23577	4.25401	0.525568	0.599188	0.935809	1.23612	1.59843	3.92851	0.406878	0.684097	NA
SmallRNA_8486	chr9	131518872	131518895	23	-	-	antisense	7.07041	0.151498	3.25675	0.0465183	0.962897	0.98722	7.07041	1.53137	3.37385	0.453894	0.649905	0.961006	7.07041	-4.22707	2.99364	-1.41202	0.157944	NA
SmallRNA_8515	chr9	135479734	135479751	17	+	-	antisense	1.33139	1.48987	4.39009	0.339373	0.734329	NA	1.33139	-4.90132	4.25043	-1.15314	0.248855	0.841987	1.33139	-0.488437	4.06176	-0.120253	0.904283	NA
SmallRNA_8528	chr9	136655021	136655040	19	+	-	antisense	5.02906	-5.33293	3.9127	-1.36298	NA	NA	5.02906	-6.1766	3.91792	-1.5765	NA	NA	5.02906	-0.496238	3.77626	-0.13141	NA	NA
SmallRNA_8664	chrX	36389637	36389656	19	+	-	antisense	1.72582	0.0582662	2.90572	0.0200522	0.984002	NA	1.72582	0.0728414	2.95946	0.0246131	0.980364	0.9911	1.72582	3.12652	2.86706	1.0905	0.275494	NA
SmallRNA_8685	chrX	45187158	45187173	15	-	-	antisense	14.124	-1.14287	3.78818	-0.301693	0.762886	0.928328	14.124	-5.73277	3.71724	-1.54221	0.123022	0.841987	14.124	-7.61394	3.45035	-2.20672	0.0273339	0.306697
SmallRNA_8696	chrX	48737117	48737139	22	-	-	antisense	1.20963	-0.851716	2.35227	-0.362083	0.71729	NA	1.20963	-1.69607	2.38608	-0.710818	0.477197	0.875312	1.20963	1.76215	2.38885	0.737656	0.460723	NA
SmallRNA_8724	chrX	57125563	57125583	20	-	-	antisense	11.5311	-2.84134	1.62702	-1.74634	0.0807511	0.633332	11.5311	-1.06966	1.65668	-0.645662	0.518498	0.895303	11.5311	0.901666	1.61998	0.55659	0.577808	0.870144
SmallRNA_8788	chrX	97578053	97578073	20	+;-	-	antisense	9.14026	-1.10158	2.32475	-0.473849	0.635608	0.906772	9.14026	0.603123	2.35773	0.255807	0.7981	0.989754	9.14026	2.39512	2.25915	1.06019	0.28906	0.648616
SmallRNA_8809	chrX	107934011	107934031	20	+	-	antisense	5.25587	-1.39128	2.4007	-0.579528	0.562233	NA	5.25587	-0.57734	2.43345	-0.237252	0.812461	0.989754	5.25587	0.390527	2.29077	0.170478	0.864634	NA
SmallRNA_8865	chrX	129901701	129901719	18	+	-	antisense	3.04986	-2.4901	2.63091	-0.946481	0.343903	NA	3.04986	-1.16521	2.68527	-0.433928	0.664341	0.966073	3.04986	0.341195	2.58444	0.132019	0.894969	NA
SmallRNA_8873	chrX	132257653	132257674	21	+	-	antisense	2.27785	-1.81887	3.60395	-0.504689	0.613778	NA	2.27785	-0.295548	3.66351	-0.0806735	0.935702	0.989754	2.27785	2.6542	3.49085	0.760332	0.447056	NA
SmallRNA_8874	chrX	132382206	132382224	18	+	-	antisense	3.61344	-0.0236706	3.76854	-0.0062811	0.994988	NA	3.61344	-6.33481	3.61316	-1.75326	0.0795568	0.841987	3.61344	-0.505419	3.50706	-0.144115	0.88541	NA
SmallRNA_8897	chrX	143359434	143359452	18	-	-	antisense	12.6923	-2.42434	3.09034	-0.78449	0.432753	0.8821	12.6923	-4.3357	3.09053	-1.4029	0.160646	0.841987	12.6923	-1.51042	2.89325	-0.522048	0.601637	0.885364
SmallRNA_8898	chrX	143428335	143428353	18	-	-	antisense	1.32073	1.48987	4.39009	0.339373	0.734329	NA	1.32073	-4.88944	4.2506	-1.15029	0.250023	0.841987	1.32073	-0.488438	4.06176	-0.120253	0.904283	NA
SmallRNA_1	chr1	629219	629270	51	+	-	-	0.420288	-0.817536	4.2117	-0.194111	0.846089	NA	0.420288	2.04697	4.34896	0.47068	0.637869	0.956798	0.420288	1.40962	4.01727	0.350891	0.72567	NA
SmallRNA_2	chr1	629501	629627	126	+;-	-	-	362.2	-1.07388	2.16973	-0.494937	0.620645	0.905085	362.2	-1.33301	2.17011	-0.614261	0.539043	0.905769	362.2	-1.0835	2.00943	-0.539207	0.589744	0.876706
SmallRNA_3	chr1	629639	629781	142	+;-	-	-	9.31065	-2.00518	2.95934	-0.677575	0.498041	0.885671	9.31065	-2.71344	2.9666	-0.914663	0.360369	0.846058	9.31065	-2.34226	2.75696	-0.849579	0.395559	0.741634
SmallRNA_4	chr1	629788	629905	117	+;-	-	-	33.3052	-2.04852	3.20002	-0.64016	0.522069	0.886724	33.3052	-3.04119	3.2038	-0.949247	0.342495	0.844489	33.3052	-4.96027	2.9681	-1.67119	0.0946836	0.459211
SmallRNA_5	chr1	630215	630316	101	+	-	-	3.24296	3.35224	3.26545	1.02658	0.304619	NA	3.24296	4.81547	3.39002	1.42048	0.155467	0.841987	3.24296	-0.096663	2.97521	-0.0324895	0.974082	NA
SmallRNA_6	chr1	630320	630489	169	+;-	-	-	12.2598	-0.767786	3.1164	-0.246369	0.805396	0.938083	12.2598	0.673945	3.19626	0.210854	0.833001	0.989754	12.2598	-3.83077	2.88724	-1.32679	0.184578	0.554664
SmallRNA_7	chr1	630823	630899	76	-	-	-	7.73932	-0.982806	3.19455	-0.307651	0.758348	0.92781	7.73932	-2.21284	3.21223	-0.688879	0.4909	0.882507	7.73932	-4.84035	2.94937	-1.64115	0.100767	0.465166
SmallRNA_8	chr1	631070	631185	115	+	-	-	42.1828	5.64975	3.43468	1.64491	0.0999883	0.659271	42.1828	-2.85235	3.2338	-0.882043	0.377753	0.850168	42.1828	-3.81111	2.99661	-1.27181	0.203441	0.572091
SmallRNA_10	chr1	632414	632482	68	+	-	-	18.1249	1.48992	4.39009	0.339383	0.734322	0.92124	18.1249	0.148955	4.39009	0.0339299	0.972933	0.989754	18.1249	-8.23593	3.93337	-2.09386	0.0362725	0.34165
SmallRNA_11	chr1	632497	632685	188	+;-	-	-	18.2689	-2.88915	2.55505	-1.13076	0.258155	0.830311	18.2689	-4.62649	2.55577	-1.81022	0.0702623	0.841987	18.2689	-3.24671	2.38249	-1.36273	0.172966	0.537643
SmallRNA_12	chr1	633462	633538	76	+	-	-	20.328	-3.29134	2.63853	-1.24741	0.212246	0.80167	20.328	0.0792664	2.69442	0.0294187	0.976531	0.990285	20.328	-3.33767	2.45421	-1.35998	0.173838	0.537994
SmallRNA_14	chr1	634114	634198	84	+;-	-	-	7.22498	4.88072	4.04129	1.20771	0.227158	0.814121	7.22498	3.53975	4.04129	0.875896	0.381086	0.851125	7.22498	-3.41722	3.59111	-0.951577	0.341311	NA
SmallRNA_15	chr1	634244	634335	91	+	-	-	9.93561	-2.18456	3.17829	-0.687339	0.491869	0.885671	9.93561	-0.257508	3.24472	-0.0793622	0.936745	0.989754	9.93561	-3.65655	2.9522	-1.23858	0.2155	0.589004
SmallRNA_16	chr1	886596	886744	148	+	-	-	2.12788	2.03737	2.38	0.856038	0.391977	NA	2.12788	-0.255925	2.35034	-0.108888	0.913291	0.989754	2.12788	-0.346377	2.18134	-0.158791	0.873834	NA
SmallRNA_17	chr1	967325	967345	20	-	-	-	6.91089	-2.96054	3.05244	-0.969893	0.3321	0.8576	6.91089	-3.09956	3.06081	-1.01266	0.311223	0.841987	6.91089	2.66013	3.00985	0.88381	0.376799	NA
SmallRNA_18	chr1	988907	989076	169	+	-	-	2.46945	6.49479	3.58674	1.81078	0.0701754	NA	2.46945	2.62814	3.48373	0.754403	0.450607	0.867206	2.46945	2.17207	3.23351	0.671736	0.501752	NA
SmallRNA_20	chr1	1058343	1058359	16	-	-	-	1.97975	-3.3271	3.55572	-0.935703	NA	NA	1.97975	-5.03123	3.5593	-1.41354	NA	NA	1.97975	-1.25787	3.44386	-0.365251	NA	NA
SmallRNA_21	chr1	1062900	1062921	21	-	-	-	1.2373	-1.16763	2.28166	-0.511745	0.608829	NA	1.2373	-0.337996	2.37994	-0.142019	0.887065	0.989754	1.2373	-0.484897	2.24401	-0.216085	0.828921	NA
SmallRNA_22	chr1	1228417	1228434	17	+	-	-	0.598234	-1.72674	3.44931	-0.500605	0.616649	NA	0.598234	0.933035	3.5987	0.25927	0.795427	0.989754	0.598234	1.14518	3.34736	0.342115	0.732264	NA
SmallRNA_23	chr1	1391380	1391397	17	+	-	-	7.45075	5.74509	3.45144	1.66455	0.0960031	0.656297	7.45075	4.21288	3.44938	1.22135	0.221955	0.841987	7.45075	6.40816	3.27467	1.95689	0.0503604	NA
SmallRNA_24	chr1	1519124	1519139	15	+	-	-	3.92087	-2.61787	3.79362	-0.690074	0.490148	NA	3.92087	-6.35914	3.77218	-1.6858	0.0918346	0.841987	3.92087	-0.500394	3.64789	-0.137174	0.890894	NA
SmallRNA_25	chr1	1539833	1539853	20	+	-	-	7.40808	1.7017	2.25247	0.755482	0.44996	0.8821	7.40808	0.92571	2.26808	0.408146	0.683166	0.974424	7.40808	5.78925	2.31322	2.50268	0.0123258	NA
SmallRNA_26	chr1	1697555	1697574	19	-	-	-	1.9242	-3.2004	3.56796	-0.896981	NA	NA	1.9242	-3.743	3.58633	-1.04369	NA	NA	1.9242	0.422493	3.46166	0.122049	NA	NA
SmallRNA_27	chr1	1969735	1969755	20	-	-	-	4.87173	3.50461	2.8674	1.22222	0.221623	NA	4.87173	0.109399	2.72534	0.0401414	0.96798	0.989754	4.87173	-3.17198	2.4479	-1.2958	0.195045	NA
SmallRNA_28	chr1	2329945	2329965	20	-	-	-	3.65511	-0.572566	2.27524	-0.251651	0.801311	NA	3.65511	0.428872	2.33495	0.183675	0.854269	0.989754	3.65511	1.53516	2.23808	0.685925	0.49276	NA
SmallRNA_29	chr1	2397851	2397868	17	-	-	-	13.5685	1.20968	2.25229	0.537089	0.591206	0.899646	13.5685	0.133782	2.26182	0.059148	0.952834	0.989754	13.5685	-0.805361	2.0874	-0.38582	0.69963	0.940868
SmallRNA_31	chr1	2828953	2828976	23	-	-	-	1.30984	2.41529	2.76271	0.874248	0.381983	NA	1.30984	-1.41896	2.62785	-0.539971	0.589217	0.933113	1.30984	2.40792	2.60564	0.924118	0.355425	NA
SmallRNA_32	chr1	2952898	2952926	28	-	-	-	1.72105	-0.391632	3.27293	-0.119658	0.904754	NA	1.72105	-0.196381	3.32055	-0.059141	0.95284	0.989754	1.72105	2.96544	3.19152	0.929161	0.352806	NA
SmallRNA_34	chr1	3149820	3149843	23	-	-	-	12.5222	-5.23898	2.71023	-1.93304	NA	NA	12.5222	-7.25906	2.71006	-2.67857	NA	NA	12.5222	-1.13566	2.70791	-0.419385	NA	NA
SmallRNA_35	chr1	3241923	3241942	19	-	-	-	60.9797	-1.71171	2.81622	-0.607802	0.543319	0.892144	60.9797	-1.22208	2.8184	-0.433609	0.664572	0.966093	60.9797	-0.357948	2.6121	-0.137035	0.891003	0.973955
SmallRNA_36	chr1	3425757	3425776	19	+	-	-	22.5641	-1.33817	1.70319	-0.785687	0.432051	0.8821	22.5641	2.48404	1.76518	1.40725	0.159354	0.841987	22.5641	5.26075	1.85208	2.84045	0.00450496	0.141254
SmallRNA_37	chr1	3454614	3454630	16	-	-	-	0.751772	-4.05926	4.23901	-0.957597	0.338266	NA	0.751772	0.14892	4.39009	0.0339218	0.97294	0.989754	0.751772	-0.48843	4.06176	-0.120251	0.904284	NA
SmallRNA_38	chr1	3456874	3456895	21	-	-	-	2.22885	1.51228	2.70554	0.558956	NA	NA	2.22885	2.06981	2.78641	0.742824	NA	NA	2.22885	4.29045	2.6873	1.59657	NA	NA
SmallRNA_39	chr1	3619493	3619510	17	+	-	-	3.88108	0.464562	3.66549	0.126739	0.899147	NA	3.88108	-0.908778	3.67132	-0.247534	0.804495	0.989754	3.88108	3.9897	3.53874	1.12743	0.259559	NA
SmallRNA_40	chr1	3631770	3631789	19	+	-	-	2.05069	-5.12182	3.12146	-1.64084	NA	NA	2.05069	-3.3352	3.19574	-1.04364	NA	NA	2.05069	-1.27275	3.07588	-0.413784	NA	NA
SmallRNA_41	chr1	3640896	3640915	19	+	-	-	5.06309	-4.86309	2.84552	-1.70903	0.0874446	NA	5.06309	-6.15306	2.85058	-2.15853	0.0308869	0.841987	5.06309	-3.68849	2.71366	-1.35923	0.174074	NA
SmallRNA_42	chr1	3707621	3707642	21	-	-	-	4.65637	1.47721	2.82077	0.523692	0.600493	NA	4.65637	0.617705	2.83731	0.217708	0.827657	0.989754	4.65637	5.01312	2.7941	1.79418	0.0727847	NA
SmallRNA_43	chr1	3913305	3913320	15	+	-	-	4.67797	-3.02311	3.8182	-0.791764	0.428498	NA	4.67797	-6.59795	3.80295	-1.73496	0.0827488	0.841987	4.67797	-0.499439	3.67636	-0.135852	0.891939	NA
SmallRNA_44	chr1	4129468	4129486	18	-	-	-	2.32996	1.48989	4.39009	0.339375	0.734327	NA	2.32996	-5.70161	4.24145	-1.34426	0.178864	0.841987	2.32996	-0.488425	4.06176	-0.12025	0.904285	NA
SmallRNA_45	chr1	4166109	4166137	28	+	-	-	1.91493	-0.665263	2.03626	-0.326709	0.743888	NA	1.91493	0.525208	2.16563	0.24252	0.808377	0.989754	1.91493	-1.73287	1.92298	-0.901139	0.367514	NA
SmallRNA_46	chr1	4729248	4729266	18	-	-	-	3.03496	-0.864776	3.23304	-0.267481	0.789099	NA	3.03496	-0.752591	3.25825	-0.23098	0.81733	0.989754	3.03496	3.37683	3.16191	1.06797	0.285534	NA
SmallRNA_47	chr1	5390344	5390365	21	-	-	-	13.5762	-2.25104	1.82003	-1.23681	0.216156	0.806399	13.5762	-0.591648	1.84238	-0.321133	0.74811	0.989754	13.5762	2.41181	1.84713	1.30571	0.191651	0.559263
SmallRNA_48	chr1	5548664	5548748	84	-	-	-	1.05939	5.731	4.32191	1.32603	0.184829	NA	1.05939	4.39004	4.32191	1.01576	0.309742	0.841987	1.05939	3.7527	3.98798	0.941003	0.346703	NA
SmallRNA_49	chr1	5773869	5773890	21	-	-	-	1.17169	-1.10349	2.18328	-0.505426	0.613259	NA	1.17169	-0.327778	2.27945	-0.143797	0.885661	0.989754	1.17169	1.31175	2.25017	0.582955	0.559923	NA
SmallRNA_50	chr1	5819321	5819339	18	+	-	-	5.80307	1.55419	3.95316	0.393152	NA	NA	5.80307	21.198	4.1185	5.147	NA	NA	5.80307	20.3741	3.79507	5.36857	NA	NA
SmallRNA_51	chr1	5829442	5829457	15	+	-	-	0.966026	-1.27366	3.79175	-0.335902	0.736945	NA	0.966026	-1.89791	3.82557	-0.496111	0.619816	0.947304	0.966026	1.18954	3.64571	0.326285	0.744209	NA
SmallRNA_52	chr1	6438023	6438047	24	+	-	-	285.238	-2.53866	3.03455	-0.836585	0.402826	0.869682	285.238	-2.5733	3.0348	-0.847932	0.396476	0.85309	285.238	0.503819	2.81213	0.179159	0.857813	0.973262
SmallRNA_53	chr1	6447395	6447411	16	+	-	-	4.69273	-0.689377	3.02103	-0.228193	0.819496	NA	4.69273	-2.97525	3.01755	-0.985983	0.324142	0.841987	4.69273	-0.559256	2.85035	-0.196206	0.844449	NA
SmallRNA_54	chr1	6574877	6574897	20	-	-	-	17.0797	-1.96786	2.74022	-0.71814	0.472671	0.885671	17.0797	0.559673	2.76153	0.202667	0.839395	0.989754	17.0797	4.81184	2.7331	1.76058	0.0783101	0.428532
SmallRNA_55	chr1	6785449	6785465	16	+	-	-	0.509156	1.48985	4.39009	0.339368	0.734333	NA	0.509156	-3.54056	4.2823	-0.82679	0.408356	0.855401	0.509156	-0.488458	4.06176	-0.120258	0.904279	NA
SmallRNA_56	chr1	6905538	6905556	18	-	-	-	6.86702	0.407905	2.58699	0.157675	0.874713	0.95914	6.86702	1.19515	2.6186	0.456409	0.648096	0.960208	6.86702	5.45902	2.60117	2.09868	0.0358452	NA
SmallRNA_57	chr1	6933816	6933833	17	+	-	-	1.9707	-3.3218	3.97831	-0.834977	0.403731	NA	1.9707	-5.10379	3.98052	-1.28219	0.199775	0.841987	1.9707	-0.494879	3.82276	-0.129456	0.896997	NA
SmallRNA_58	chr1	6967324	6967339	15	+	-	-	0.476153	-3.40431	4.24468	-0.80202	0.422542	NA	0.476153	0.14891	4.39009	0.0339195	0.972941	0.989754	0.476153	-0.48844	4.06176	-0.120253	0.904283	NA
SmallRNA_59	chr1	7002613	7002631	18	+	-	-	4.94056	-1.41966	3.72022	-0.381608	0.702753	NA	4.94056	-6.76382	3.65585	-1.85013	0.0642942	0.841987	4.94056	-0.503932	3.54689	-0.142077	0.887019	NA
SmallRNA_60	chr1	7055720	7055740	20	-	-	-	0.461619	-3.3546	4.24522	-0.790207	0.429407	NA	0.461619	0.148909	4.39009	0.0339193	0.972941	0.989754	0.461619	-0.488441	4.06176	-0.120253	0.904282	NA
SmallRNA_61	chr1	7467856	7467880	24	-	-	-	33.5722	-1.94495	2.78387	-0.698649	0.484771	0.885671	33.5722	-3.3063	2.78457	-1.18736	0.235084	0.841987	33.5722	2.45141	2.66924	0.918391	0.358414	0.712678
SmallRNA_62	chr1	7781985	7782007	22	+	-	-	3.95808	3.06666	1.82993	1.67584	0.0937695	NA	3.95808	1.03712	1.79865	0.57661	0.564203	0.919903	3.95808	-0.463758	1.60917	-0.288197	0.773196	NA
SmallRNA_63	chr1	8350039	8350056	17	+	-	-	3.13462	-3.38598	3.87852	-0.873008	0.382658	NA	3.13462	-5.90774	3.87294	-1.52539	0.127163	0.841987	3.13462	-0.497567	3.73451	-0.133235	0.894008	NA
SmallRNA_64	chr1	8379517	8379538	21	+	-	-	1.23755	-2.06055	2.46935	-0.834452	0.404026	NA	1.23755	-0.167206	2.58544	-0.0646723	0.948435	0.989754	1.23755	1.54109	2.50303	0.615688	0.5381	NA
SmallRNA_65	chr1	8783461	8783483	22	-	-	-	8.97409	-1.15431	2.89206	-0.39913	0.689798	0.92124	8.97409	-3.33361	2.89058	-1.15327	0.248801	0.841987	8.97409	-2.21528	2.69307	-0.822588	0.410743	0.758886
SmallRNA_66	chr1	9015027	9015045	18	-	-	-	4.36551	-0.633169	3.42661	-0.18478	0.853402	NA	4.36551	5.23906	3.61977	1.44735	0.1478	0.841987	4.36551	4.60172	3.33299	1.38066	0.167385	NA
SmallRNA_67	chr1	9297193	9297211	18	+	-	-	3.66833	-0.722802	3.05023	-0.236966	0.812683	NA	3.66833	-1.63778	3.06477	-0.534389	0.593073	0.933998	3.66833	-1.00032	2.85757	-0.35006	0.726294	NA
SmallRNA_68	chr1	9333196	9333214	18	-	-	-	2.34309	-4.81117	3.99084	-1.20555	0.227989	NA	2.34309	-4.6142	4.01209	-1.15007	0.250113	0.841987	2.34309	-0.494241	3.84401	-0.128574	0.897694	NA
SmallRNA_69	chr1	9337917	9337933	16	+	-	-	2.56991	3.85537	3.11193	1.2389	0.215383	NA	2.56991	2.88083	3.13267	0.919609	0.357777	0.846058	2.56991	4.78309	2.9864	1.60162	0.109239	NA
SmallRNA_70	chr1	9350912	9350928	16	+	-	-	1.02341	-4.50514	4.23638	-1.06344	0.287582	NA	1.02341	0.148926	4.39009	0.0339233	0.972938	0.989754	1.02341	-0.488423	4.06176	-0.120249	0.904286	NA
SmallRNA_71	chr1	9594257	9594276	19	+	-	-	8.81738	-6.55915	3.29647	-1.98975	0.0466184	0.557731	8.81738	-6.72526	3.30213	-2.03664	0.0416859	0.841987	8.81738	-0.516653	3.23569	-0.159673	0.873139	0.973262
SmallRNA_72	chr1	10258487	10258502	15	+	-	-	0.506626	4.86263	4.32753	1.12365	0.261161	NA	0.506626	3.52167	4.32753	0.813784	0.415769	0.856365	0.506626	2.88433	3.99406	0.722155	0.470199	NA
SmallRNA_73	chr1	10754630	10754648	18	+	-	-	1.33093	-1.13144	2.93312	-0.385747	0.699684	NA	1.33093	-1.98285	2.96329	-0.669138	0.503407	0.886941	1.33093	-0.113133	2.85962	-0.0395621	0.968442	NA
SmallRNA_74	chr1	11518104	11518123	19	+	-	-	20.2959	-2.10957	2.70418	-0.780115	0.435323	0.8821	20.2959	-2.88061	2.70675	-1.06423	0.287223	0.841987	20.2959	-0.605041	2.52585	-0.23954	0.810687	0.972743
SmallRNA_75	chr1	11602291	11602311	20	-	-	-	1.28244	-3.13493	3.2472	-0.965425	0.334332	NA	1.28244	-0.189491	3.3705	-0.0562205	0.955166	0.989754	1.28244	0.760346	3.18026	0.239083	0.811041	NA
SmallRNA_77	chr1	11720969	11720988	19	+	-	-	14.6702	0.703228	1.48074	0.474918	0.634845	0.906219	14.6702	0.652788	1.50008	0.435169	0.66344	0.966073	14.6702	1.06088	1.39824	0.758725	0.448017	0.782171
SmallRNA_78	chr1	11751845	11751862	17	-	-	-	2.88208	0.806134	2.42741	0.332096	0.739817	NA	2.88208	3.45483	2.58258	1.33774	0.18098	0.841987	2.88208	3.09607	2.43523	1.27137	0.203598	NA
SmallRNA_79	chr1	11990253	11990272	19	-	-	-	4.03672	-0.274959	2.2338	-0.12309	0.902036	NA	4.03672	0.0509673	2.26933	0.0224592	0.982082	0.991455	4.03672	3.47135	2.29935	1.50971	0.131117	NA
SmallRNA_80	chr1	12167123	12167141	18	-	-	-	6.50716	-1.37886	2.51624	-0.547985	0.583702	0.899646	6.50716	1.38227	2.64184	0.523221	0.60082	0.935986	6.50716	-2.76719	2.3422	-1.18145	0.237425	NA
SmallRNA_81	chr1	12169057	12169074	17	-	-	-	6.66231	-0.872784	3.37909	-0.25829	0.796183	0.936902	6.66231	-1.86487	3.38407	-0.551072	0.581584	0.929269	6.66231	3.19809	3.28831	0.972564	0.33077	NA
SmallRNA_82	chr1	12188303	12188330	27	+	-	-	0.966314	5.62354	4.32244	1.30101	0.193255	NA	0.966314	4.28257	4.32244	0.990776	0.321795	0.841987	0.966314	3.64523	3.98855	0.913925	0.360756	NA
SmallRNA_83	chr1	12430809	12430831	22	+	-	-	8.04295	4.12915	2.01604	2.04815	0.0405456	0.530064	8.04295	4.5442	2.12018	2.14331	0.0320882	0.841987	8.04295	2.23307	1.86609	1.19666	0.231439	0.601061
SmallRNA_84	chr1	12539114	12539135	21	-	-	-	13.7462	-3.73267	1.881	-1.98441	0.0472101	0.557731	13.7462	-3.0565	1.8917	-1.61574	0.10615	0.841987	13.7462	2.54541	2.02163	1.25908	0.208	0.578032
SmallRNA_85	chr1	13950620	13950636	16	-	-	-	6.20118	-2.14163	2.16969	-0.987068	0.323609	0.856994	6.20118	-2.4068	2.19789	-1.09505	0.273494	0.841987	6.20118	-3.53265	2.02759	-1.74229	0.0814583	NA
SmallRNA_86	chr1	13956035	13956054	19	+	-	-	5.81409	-0.250801	3.18334	-0.0787855	0.937203	0.975811	5.81409	-1.60246	3.18742	-0.502744	0.615144	0.944036	5.81409	4.0713	3.1178	1.30582	0.191612	NA
SmallRNA_87	chr1	14301290	14301309	19	+	-	-	3.40345	-5.95159	3.30144	-1.80273	0.0714312	NA	3.40345	-3.97866	3.34865	-1.18814	0.234779	0.841987	3.40345	-0.516531	3.23899	-0.159473	0.873296	NA
SmallRNA_88	chr1	14400874	14400895	21	+	-	-	2.95571	0.910664	2.28555	0.398444	0.690303	NA	2.95571	2.20354	2.38666	0.923271	0.355866	0.846058	2.95571	4.57487	2.34004	1.95504	0.0505788	NA
SmallRNA_89	chr1	14470779	14470797	18	-	-	-	0.86421	-4.26327	4.2377	-1.00603	0.314399	NA	0.86421	0.148923	4.39009	0.0339225	0.972939	0.989754	0.86421	-0.488427	4.06176	-0.12025	0.904285	NA
SmallRNA_90	chr1	14799682	14799703	21	+	-	-	5.70489	-2.23435	2.2724	-0.983258	0.325481	0.856994	5.70489	1.30263	2.38251	0.546746	0.584553	0.931286	5.70489	3.85061	2.34308	1.64339	0.100301	NA
SmallRNA_91	chr1	15016163	15016183	20	+	-	-	25.7417	0.67798	1.57484	0.430507	0.666827	0.918656	25.7417	1.17019	1.59854	0.732035	0.464147	0.871847	25.7417	-0.71866	1.46229	-0.491464	0.623098	0.899905
SmallRNA_93	chr1	15543558	15543577	19	+	-	-	2.25193	-3.08106	3.36766	-0.914897	0.360246	NA	2.25193	-5.42564	3.36168	-1.61397	0.106535	0.841987	2.25193	-0.51477	3.27802	-0.157037	0.875216	NA
SmallRNA_94	chr1	15697455	15697471	16	-	-	-	36.579	-1.57413	3.29253	-0.478091	0.632586	0.905883	36.579	-4.97639	3.29014	-1.51252	0.130403	0.841987	36.579	-2.51595	3.05792	-0.822764	0.410642	0.758886
SmallRNA_95	chr1	15934615	15934633	18	+;-	-	-	3.86575	2.98663	2.58736	1.15431	0.248371	NA	3.86575	5.64971	2.79972	2.01796	0.0435956	0.841987	3.86575	1.52474	2.41177	0.63221	0.52725	NA
SmallRNA_96	chr1	16076751	16076769	18	-	-	-	5.03401	-3.96433	3.72032	-1.06559	0.286609	NA	5.03401	-6.11432	3.71883	-1.64415	0.100145	0.841987	5.03401	-4.4178	3.4805	-1.2693	0.204335	NA
SmallRNA_97	chr1	16237355	16237376	21	-	-	-	0.631314	-2.51026	4.21607	-0.595403	0.551574	NA	0.631314	1.31985	4.36507	0.302365	0.762374	0.989754	0.631314	0.682499	4.03471	0.169157	0.865673	NA
SmallRNA_98	chr1	16523499	16523515	16	-	-	-	80.4682	-2.86755	2.76242	-1.03805	0.299245	0.848142	80.4682	-3.96468	2.76287	-1.43499	0.151291	0.841987	80.4682	-1.23774	2.56517	-0.482518	0.629438	0.903507
SmallRNA_99	chr1	16710118	16710139	21	-	-	-	43.2267	-1.99472	2.78037	-0.717429	0.473109	0.885671	43.2267	-1.89787	2.78251	-0.682071	0.495194	0.884805	43.2267	0.152756	2.5852	0.0590886	0.952882	0.989758
SmallRNA_101	chr1	16872582	16872619	37	+	-	-	2.95277	1.70738	1.90914	0.894319	0.371151	NA	2.95277	3.33967	2.10085	1.58968	0.111907	0.841987	2.95277	1.10475	1.83887	0.600776	0.547989	NA
SmallRNA_102	chr1	16922802	16922823	21	-	-	-	0.929472	5.57797	4.32268	1.2904	0.196913	NA	0.929472	4.237	4.32268	0.98018	0.326997	0.842222	0.929472	3.59967	3.98881	0.902442	0.366822	NA
SmallRNA_103	chr1	16926692	16926710	18	+	-	-	0.605692	-2.51154	2.93971	-0.854349	0.392912	NA	0.605692	-1.61464	3.02509	-0.53375	0.593515	0.933998	0.605692	0.194818	2.90204	0.0671314	0.946477	NA
SmallRNA_104	chr1	17159011	17159031	20	-	-	-	28.1116	-1.41986	2.57828	-0.550701	0.581839	0.899646	28.1116	-1.59162	2.58124	-0.616611	0.537491	0.904937	28.1116	1.7722	2.42371	0.731196	0.464659	0.79488
SmallRNA_105	chr1	17306702	17306718	16	-	-	-	63.1682	-0.83723	2.89044	-0.289655	0.77208	0.928328	63.1682	-2.40577	2.89123	-0.832091	0.405358	0.855401	63.1682	-3.69507	2.67799	-1.3798	0.16765	0.537281
SmallRNA_106	chr1	17632513	17632539	26	-	-	-	29.7715	-1.4217	2.69728	-0.527086	0.598134	0.901758	29.7715	-1.48031	2.70029	-0.548206	0.58355	0.930207	29.7715	0.950916	2.51677	0.377831	0.705556	0.941154
SmallRNA_107	chr1	17645408	17645427	19	+	-	-	1.36914	-1.528	3.67684	-0.415574	0.677722	NA	1.36914	2.77422	3.85074	0.720439	0.471255	0.873241	1.36914	0.168674	3.50891	0.0480701	0.96166	NA
SmallRNA_108	chr1	17662001	17662019	18	+	-	-	1.30879	-4.86012	4.23479	-1.14766	0.251107	NA	1.30879	0.148932	4.39009	0.0339245	0.972937	0.989754	1.30879	-0.488418	4.06176	-0.120248	0.904287	NA
SmallRNA_109	chr1	17968200	17968219	19	+	-	-	2.40483	-5.73785	3.31919	-1.72869	0.0838647	NA	2.40483	-1.03979	3.46875	-0.29976	0.76436	0.989754	2.40483	-0.515871	3.25402	-0.158533	0.874037	NA
SmallRNA_110	chr1	18106644	18106666	22	+	-	-	20.0279	-5.59294	2.74382	-2.03838	0.0415119	0.533499	20.0279	-7.01731	2.7449	-2.55649	0.0105734	0.841987	20.0279	-3.98249	2.57977	-1.54374	0.122651	0.493137
SmallRNA_111	chr1	18208339	18208357	18	+	-	-	1.02452	-2.66876	2.38032	-1.12117	0.262214	NA	1.02452	-2.36241	2.45422	-0.962591	0.335753	0.842222	1.02452	0.49485	2.42849	0.203768	0.838535	NA
SmallRNA_112	chr1	18215750	18215767	17	+	-	-	2.94979	1.4776	3.93391	0.375606	0.70721	NA	2.94979	-5.83282	3.7662	-1.54873	0.121447	0.841987	2.94979	-2.84268	3.577	-0.794711	0.426782	NA
SmallRNA_113	chr1	18405646	18405665	19	-	-	-	0.467236	-3.37388	4.24501	-0.794787	0.426737	NA	0.467236	0.148909	4.39009	0.0339194	0.972941	0.989754	0.467236	-0.48844	4.06176	-0.120253	0.904282	NA
SmallRNA_114	chr1	18419953	18419970	17	-	-	-	1.47913	0.120745	2.79084	0.0432646	0.965491	NA	1.47913	-1.90848	2.78722	-0.684727	0.493516	0.88417	1.47913	2.10829	2.74941	0.766813	0.443193	NA
SmallRNA_115	chr1	18449112	18449128	16	+	-	-	1.78396	-3.79502	3.67063	-1.03389	0.301189	NA	1.78396	-4.28039	3.69429	-1.15865	0.246598	0.841987	1.78396	-2.47223	3.51024	-0.704291	0.481252	NA
SmallRNA_116	chr1	18569836	18569854	18	+	-	-	13.77	-0.363044	2.62102	-0.138513	0.889835	0.965261	13.77	-2.04282	2.62351	-0.778658	0.436181	0.863294	13.77	-3.09654	2.42942	-1.2746	0.202451	0.570937
SmallRNA_117	chr1	18728879	18728898	19	-	-	-	1.78081	-1.72702	2.49802	-0.691353	0.489344	NA	1.78081	-2.35763	2.52532	-0.933595	0.350513	0.845448	1.78081	0.894451	2.52083	0.354825	0.722721	NA
SmallRNA_118	chr1	19079626	19079648	22	-	-	-	7.3123	-4.68905	3.23424	-1.44982	0.14711	0.729058	7.3123	-6.1286	3.2365	-1.89359	0.0582798	0.841987	7.3123	-1.76198	3.12597	-0.56366	0.572986	NA
SmallRNA_119	chr1	19748140	19748159	19	-	-	-	3.41116	0.731025	3.11214	0.234895	0.814291	NA	3.41116	-0.584348	3.12098	-0.187232	0.851479	0.989754	3.41116	4.01517	3.04839	1.31715	0.18779	NA
SmallRNA_120	chr1	19771207	19771222	15	-	-	-	0.481785	1.48985	4.39009	0.339368	0.734333	NA	0.481785	-3.46082	4.28518	-0.807625	0.419307	0.857638	0.481785	-0.488459	4.06176	-0.120258	0.904279	NA
SmallRNA_121	chr1	19796897	19796913	16	-	-	-	0.792988	-4.13581	4.2385	-0.975774	0.329177	NA	0.792988	0.148921	4.39009	0.033922	0.972939	0.989754	0.792988	-0.488429	4.06176	-0.12025	0.904285	NA
SmallRNA_122	chr1	19873370	19873391	21	+	-	-	6.04129	1.88665	3.17132	0.59491	0.551904	0.896273	6.04129	1.62754	3.19616	0.509218	0.610599	0.940767	6.04129	5.65687	3.10029	1.82462	0.0680579	NA
SmallRNA_123	chr1	20144207	20144229	22	+	-	-	28.017	5.87686	2.29643	2.55913	0.0104934	0.346092	28.017	4.58559	2.31651	1.97952	0.0477569	0.841987	28.017	3.90971	2.12297	1.84162	0.0655304	0.408512
SmallRNA_124	chr1	20355379	20355396	17	-	-	-	1.80832	-1.38394	2.88641	-0.479467	NA	NA	1.80832	0.866793	2.98681	0.290207	NA	NA	1.80832	2.06346	2.85747	0.722129	NA	NA
SmallRNA_125	chr1	20485586	20485602	16	-	-	-	1.99074	-1.74743	2.30306	-0.758742	0.448007	NA	1.99074	-0.572541	2.38661	-0.239898	0.81041	0.989754	1.99074	1.60589	2.35901	0.680748	0.496031	NA
SmallRNA_126	chr1	20553206	20553222	16	-	-	-	2.28562	-3.20081	3.52282	-0.908593	0.363565	NA	2.28562	-1.06193	3.596	-0.295308	0.767759	0.989754	2.28562	1.59646	3.42301	0.466391	0.640936	NA
SmallRNA_127	chr1	20654520	20654536	16	-	-	-	6.76507	-3.00151	2.70155	-1.11103	0.266554	0.842145	6.76507	-4.13363	2.70591	-1.52763	0.126605	0.841987	6.76507	2.02512	2.70713	0.748067	0.45442	NA
SmallRNA_128	chr1	20779873	20779889	16	+	-	-	4.39474	7.60566	3.16028	2.40664	0.0161001	NA	4.39474	5.11079	3.10533	1.64581	0.099802	0.841987	4.39474	4.0295	2.87076	1.40364	0.160427	NA
SmallRNA_129	chr1	20812933	20812953	20	+	-	-	1.30954	-4.25698	3.14908	-1.35182	0.176434	NA	1.30954	-1.44975	3.27579	-0.442566	0.65808	0.965495	1.30954	-1.27187	3.09525	-0.410912	0.681137	NA
SmallRNA_130	chr1	21129037	21129053	16	+	-	-	1.75277	-3.06577	3.99758	-0.766905	0.443138	NA	1.75277	2.23548	4.16279	0.537015	0.591257	0.933478	1.75277	1.59814	3.84383	0.415768	0.67758	NA
SmallRNA_131	chr1	21660940	21660963	23	+	-	-	8.31693	1.26353	3.78722	0.33363	0.738659	0.921833	8.31693	-0.478897	3.78953	-0.126374	0.899436	0.989754	8.31693	-1.04758	3.50674	-0.298733	0.765143	0.96464
SmallRNA_132	chr1	21705300	21705319	19	-	-	-	3.90372	-0.577587	2.38601	-0.242072	0.808724	NA	3.90372	0.769883	2.51295	0.306366	0.759326	0.989754	3.90372	-3.01744	2.21077	-1.36488	0.17229	NA
SmallRNA_133	chr1	21823268	21823285	17	+	-	-	145.562	0.410089	2.58892	0.158401	0.87414	0.959009	145.562	0.660212	2.59004	0.254904	0.798798	0.989754	145.562	5.32097	2.42668	2.1927	0.0283291	0.308257
SmallRNA_134	chr1	21909691	21909706	15	-	-	-	0.711491	-1.80382	4.27604	-0.421842	0.67314	NA	0.711491	-3.66449	4.2781	-0.85657	0.391683	0.852069	0.711491	-0.488406	4.06176	-0.120245	0.904289	NA
SmallRNA_135	chr1	22619636	22619653	17	-	-	-	0.352444	-2.32091	4.23619	-0.547876	0.583777	NA	0.352444	0.722183	4.37551	0.165051	0.868904	0.989754	0.352444	0.0848354	4.046	0.0209677	0.983271	NA
SmallRNA_136	chr1	22796677	22796692	15	+	-	-	2.56348	-2.85306	3.50808	-0.813284	NA	NA	2.56348	-4.97968	3.50596	-1.42035	NA	NA	2.56348	0.0692774	3.4037	0.0203535	NA	NA
SmallRNA_137	chr1	22891429	22891448	19	-	-	-	1.92203	-3.73464	2.23218	-1.67309	0.0943089	NA	1.92203	-2.42729	2.31817	-1.04707	0.295065	0.841987	1.92203	-0.254491	2.31035	-0.110153	0.912288	NA
SmallRNA_138	chr1	23092821	23092839	18	+	-	-	2.55579	1.04732	3.62094	0.28924	0.772398	NA	2.55579	2.00675	3.68861	0.544038	0.586415	0.932518	2.55579	4.344	3.49623	1.24248	0.214059	NA
SmallRNA_139	chr1	23243952	23243982	30	+;-	-	-	0.814927	-1.95052	3.31455	-0.588471	0.556216	NA	0.814927	-0.214646	3.40864	-0.0629711	0.949789	0.989754	0.814927	1.25778	3.2317	0.389202	0.697127	NA
SmallRNA_141	chr1	23980487	23980506	19	-	-	-	9.18677	-0.957438	2.73201	-0.350452	0.725999	0.92124	9.18677	-1.76828	2.73719	-0.64602	0.518266	0.89529	9.18677	4.45931	2.72877	1.63418	0.102221	0.465166
SmallRNA_142	chr1	24258165	24258182	17	+	-	-	1.17205	-2.51971	3.75457	-0.671105	0.502154	NA	1.17205	1.26709	3.92073	0.323176	0.746562	0.989754	1.17205	-2.04745	3.54307	-0.577874	0.563349	NA
SmallRNA_143	chr1	24691254	24691272	18	+	-	-	1.9732	-0.92383	2.88672	-0.320027	0.748948	NA	1.9732	-1.46846	2.91456	-0.503834	0.614378	0.943987	1.9732	0.821469	2.8256	0.290723	0.771263	NA
SmallRNA_144	chr1	25549739	25549756	17	+	-	-	20.0063	-6.43798	3.03899	-2.11846	0.0341361	0.505191	20.0063	-7.57572	3.04041	-2.49168	0.0127141	0.841987	20.0063	-4.36413	2.85595	-1.52809	0.126491	0.498796
SmallRNA_145	chr1	25554930	25554948	18	-	-	-	1.68926	-4.58387	4.04755	-1.13251	0.257422	NA	1.68926	-3.80348	4.08704	-0.930621	0.35205	0.845448	1.68926	-0.492834	3.89357	-0.126576	0.899276	NA
SmallRNA_146	chr1	25721941	25721956	15	-	-	-	0.886058	1.48987	4.39009	0.339371	0.734331	NA	0.886058	-4.32135	4.26068	-1.01424	0.310468	0.841987	0.886058	-0.488446	4.06176	-0.120255	0.904281	NA
SmallRNA_147	chr1	25782986	25783003	17	-	-	-	1.84981	0.243272	3.60223	0.0675338	0.946157	NA	1.84981	1.44153	3.67371	0.392391	0.694769	0.980658	1.84981	3.63239	3.48187	1.04323	0.296841	NA
SmallRNA_148	chr1	26188296	26188314	18	+	-	-	0.913826	-2.79382	4.25284	-0.656931	0.511226	NA	0.913826	-3.77865	4.27452	-0.883995	0.376699	0.850117	0.913826	-0.488389	4.06176	-0.120241	0.904292	NA
SmallRNA_149	chr1	26696557	26696573	16	-	-	-	5.7631	-0.82639	3.20764	-0.257632	NA	NA	5.7631	-1.29157	3.2171	-0.40147	NA	NA	5.7631	4.06089	3.14133	1.29273	NA	NA
SmallRNA_150	chr1	26773069	26773092	23	+	-	-	18.2625	0.440698	2.46388	0.178864	0.858045	0.955437	18.2625	3.68151	2.55482	1.44101	0.149582	0.841987	18.2625	0.538482	2.29015	0.23513	0.814108	0.973248
SmallRNA_151	chr1	26865101	26865120	19	-	-	-	0.214916	3.94671	4.33833	0.90973	0.362965	NA	0.214916	2.60575	4.33833	0.600634	0.548084	0.910521	0.214916	1.96841	4.00577	0.491393	0.623149	NA
SmallRNA_152	chr1	26913881	26913897	16	+	-	-	2.91694	-1.55923	3.8284	-0.407279	0.683803	NA	2.91694	-5.97112	3.77728	-1.5808	0.113924	0.841987	2.91694	-0.50034	3.65001	-0.137079	0.890968	NA
SmallRNA_153	chr1	27537087	27537109	22	-	-	-	1.13232	-0.386036	3.7244	-0.103651	0.917447	NA	1.13232	2.0464	3.83447	0.533684	0.59356	0.933998	1.13232	2.84608	3.59001	0.792777	0.427908	NA
SmallRNA_154	chr1	27537399	27537415	16	+	-	-	0.909405	-4.33401	4.23729	-1.02283	0.30639	NA	0.909405	0.148924	4.39009	0.0339227	0.972939	0.989754	0.909405	-0.488426	4.06176	-0.12025	0.904285	NA
SmallRNA_155	chr1	27614506	27614525	19	+	-	-	11.8559	2.41244	2.37351	1.0164	0.309438	0.851352	11.8559	0.753536	2.37646	0.317084	0.75118	0.989754	11.8559	2.85689	2.24603	1.27197	0.203384	0.572091
SmallRNA_156	chr1	27634378	27634398	20	-	-	-	3.30492	7.29088	3.77308	1.93234	0.0533177	NA	3.30492	5.94991	3.77308	1.57694	0.11481	0.841987	3.30492	5.31257	3.47427	1.52912	0.126235	NA
SmallRNA_157	chr1	28235737	28235755	18	-	-	-	2.93772	-1.24653	3.60845	-0.345449	0.729757	NA	2.93772	-2.46263	3.61575	-0.681084	0.495818	0.884829	2.93772	2.4042	3.49109	0.688669	0.491031	NA
SmallRNA_158	chr1	28636504	28636519	15	+	-	-	2.45376	-4.3017	3.67569	-1.17031	0.241877	NA	2.45376	-4.43623	3.69968	-1.19908	0.230495	0.841987	2.45376	-3.42558	3.47045	-0.987069	0.323609	NA
SmallRNA_160	chr1	28834980	28834996	16	-	-	-	0.672766	-2.71556	4.25415	-0.638331	0.523258	NA	0.672766	-3.13464	4.29586	-0.729689	0.46558	0.871847	0.672766	-0.4884	4.06176	-0.120244	0.90429	NA
SmallRNA_161	chr1	28863255	28863276	21	+	-	-	3.84636	-1.28409	2.99427	-0.428848	0.668034	NA	3.84636	-2.7759	2.99945	-0.925468	0.354723	0.846058	3.84636	-0.865327	2.82962	-0.30581	0.759749	NA
SmallRNA_162	chr1	29255173	29255191	18	-	-	-	1.0384	-3.77072	4.23309	-0.890772	0.373051	NA	1.0384	-3.27836	4.28432	-0.765201	0.444152	0.864885	1.0384	-0.488564	4.05451	-0.120499	0.904088	NA
SmallRNA_163	chr1	29802063	29802085	22	-	-	-	1.65088	-2.79955	1.97839	-1.41506	0.15705	NA	1.65088	-3.56049	2.01274	-1.76898	0.0768977	0.841987	1.65088	-2.21219	1.98169	-1.11631	0.264288	NA
SmallRNA_164	chr1	29837474	29837496	22	+	-	-	2.42866	-2.99225	3.05475	-0.979542	0.327312	NA	2.42866	-1.58932	3.13673	-0.506681	0.612379	0.94246	2.42866	-2.251	2.8988	-0.776527	0.437438	NA
SmallRNA_165	chr1	29878823	29878838	15	-	-	-	6.53829	-3.58524	1.86166	-1.92583	NA	NA	6.53829	-3.25971	1.8826	-1.73149	NA	NA	6.53829	-1.34877	1.81829	-0.741778	NA	NA
SmallRNA_166	chr1	29886786	29886804	18	-	-	-	1.78973	-2.65303	4.06773	-0.652213	0.514264	NA	1.78973	-5.08301	4.06003	-1.25196	0.210583	0.841987	1.78973	-0.492844	3.89354	-0.12658	0.899273	NA
SmallRNA_167	chr1	29914634	29914652	18	-	-	-	3.35257	-1.70103	3.649	-0.466164	0.641098	NA	3.35257	-1.33728	3.67019	-0.364362	0.715587	0.987751	3.35257	2.96005	3.53092	0.838324	0.401849	NA
SmallRNA_168	chr1	30073212	30073228	16	+	-	-	8.9772	-1.0566	3.44804	-0.306436	NA	NA	8.9772	-3.55715	3.44565	-1.03236	NA	NA	8.9772	0.499356	3.26564	0.152912	NA	NA
SmallRNA_169	chr1	30129493	30129508	15	+	-	-	1.38173	-1.81186	4.04534	-0.447887	0.654235	NA	1.38173	-4.79179	4.02013	-1.19195	0.233282	0.841987	1.38173	-0.493989	3.85399	-0.128176	0.89801	NA
SmallRNA_170	chr1	30785539	30785554	15	+	-	-	0.860797	-1.61392	4.28259	-0.376857	0.70628	NA	0.860797	-4.03852	4.26728	-0.94639	0.343949	0.844489	0.860797	-0.488403	4.06176	-0.120244	0.90429	NA
SmallRNA_171	chr1	30790934	30790951	17	+	-	-	2.93692	6.1461	3.44499	1.78407	0.0744121	NA	2.93692	5.74558	3.44873	1.666	0.0957141	0.841987	2.93692	4.40471	3.16998	1.38951	0.164679	NA
SmallRNA_172	chr1	31386513	31386529	16	+	-	-	13.9884	-7.19327	2.81099	-2.55898	0.010498	0.346092	13.9884	-7.35792	2.81535	-2.6135	0.00896199	0.841987	13.9884	-3.21067	2.71322	-1.18334	0.236674	0.601061
SmallRNA_173	chr1	31681019	31681036	17	-	-	-	2.77367	-2.55556	2.35349	-1.08586	0.277542	NA	2.77367	-0.565249	2.43747	-0.2319	0.816616	0.989754	2.77367	2.42516	2.41069	1.006	0.314415	NA
SmallRNA_174	chr1	32936973	32936990	17	-	-	-	2.57423	-0.88735	2.37366	-0.373831	0.70853	NA	2.57423	-2.07039	2.40616	-0.860454	0.389539	0.852069	2.57423	-3.97038	2.1785	-1.82253	0.0683746	NA
SmallRNA_177	chr1	33767551	33767569	18	-	-	-	4.1473	-1.08408	3.65194	-0.296849	0.766582	NA	4.1473	-0.51418	3.67383	-0.139958	0.888693	0.989754	4.1473	3.78303	3.53325	1.07069	0.284307	NA
SmallRNA_178	chr1	34066318	34066335	17	-	-	-	2.32613	-1.55691	3.65813	-0.425604	0.670397	NA	2.32613	-0.955371	3.69286	-0.258708	0.795861	0.989754	2.32613	2.65376	3.53775	0.750128	0.453178	NA
SmallRNA_179	chr1	34236646	34236661	15	+	-	-	2.87553	-3.29109	2.8555	-1.15255	0.249097	NA	2.87553	-3.73184	2.8726	-1.29912	0.193903	0.841987	2.87553	0.160103	2.83701	0.0564337	0.954996	NA
SmallRNA_180	chr1	34399306	34399330	24	+	-	-	1.18525	0.556071	3.18198	0.174757	0.861271	NA	1.18525	-2.82357	3.11754	-0.905705	0.365092	0.848308	1.18525	1.18399	3.04163	0.389262	0.697082	NA
SmallRNA_181	chr1	35539378	35539399	21	-	-	-	166.697	-4.10371	2.7972	-1.46708	0.142355	0.71484	166.697	-4.49246	2.79756	-1.60585	0.108307	0.841987	166.697	-1.94182	2.59444	-0.748454	0.454186	0.785432
SmallRNA_182	chr1	35883770	35883790	20	-	-	-	1.37592	-4.93267	4.23452	-1.16487	0.244071	NA	1.37592	0.148933	4.39009	0.0339248	0.972937	0.989754	1.37592	-0.488417	4.06176	-0.120248	0.904287	NA
SmallRNA_183	chr1	36330985	36331002	17	-	-	-	4.50068	-2.05864	2.4757	-0.831539	0.405669	NA	4.50068	1.00526	2.57719	0.390061	0.696491	0.981335	4.50068	2.84749	2.50845	1.13516	0.256308	NA
SmallRNA_184	chr1	36370592	36370612	20	+	-	-	2.55026	0.983477	2.77183	0.354812	0.722731	NA	2.55026	-0.0555122	2.79142	-0.0198867	0.984134	0.992591	2.55026	3.8857	2.74774	1.41414	0.15732	NA
SmallRNA_185	chr1	36855164	36855182	18	+	-	-	6.39178	-3.46709	2.38393	-1.45436	NA	NA	6.39178	-0.0445532	2.4765	-0.0179904	NA	NA	6.39178	0.490606	2.34138	0.209537	NA	NA
SmallRNA_186	chr1	37556980	37556997	17	+	-	-	1.09295	-4.6003	4.23591	-1.08602	0.277469	NA	1.09295	0.148928	4.39009	0.0339236	0.972938	0.989754	1.09295	-0.488422	4.06176	-0.120249	0.904286	NA
SmallRNA_187	chr1	37652248	37652273	25	+	-	-	6.02038	-0.843735	2.03754	-0.414095	0.678804	0.92124	6.02038	-1.13439	2.10292	-0.539438	0.589585	0.933113	6.02038	-4.08714	1.87969	-2.17437	0.0296772	NA
SmallRNA_188	chr1	37696283	37696302	19	-	-	-	10.7726	-2.73534	3.07456	-0.889669	0.373644	0.864994	10.7726	-0.353683	3.18117	-0.11118	0.911473	0.989754	10.7726	-5.71413	2.8553	-2.00123	0.0453672	0.367229
SmallRNA_189	chr1	37754091	37754111	20	-	-	-	11.0851	-0.63716	2.7613	-0.230746	0.817512	0.942453	11.0851	-0.89831	2.76826	-0.324504	0.745557	0.989754	11.0851	5.2223	2.75296	1.89698	0.0578311	0.395507
SmallRNA_190	chr1	37859630	37859651	21	+	-	-	4.56683	2.75584	3.02464	0.911131	0.362227	NA	4.56683	1.57207	3.04388	0.516468	0.605527	0.938184	4.56683	2.86421	2.87927	0.994771	0.319847	NA
SmallRNA_191	chr1	38047658	38047678	20	+	-	-	647.333	0.751507	1.58851	0.47309	0.636149	0.907002	647.333	0.280567	1.58934	0.176531	0.859877	0.989754	647.333	-2.17918	1.47065	-1.48178	0.138399	0.510532
SmallRNA_192	chr1	38156016	38156034	18	+	-	-	1.22257	-2.50603	2.52378	-0.992964	0.320727	NA	1.22257	-2.38285	2.58731	-0.920975	0.357063	0.846058	1.22257	-0.147343	2.5439	-0.0579202	0.953812	NA
SmallRNA_193	chr1	38625720	38625738	18	+	-	-	6.75251	-3.0837	3.09551	-0.996184	0.319161	0.856291	6.75251	-2.05574	3.11209	-0.660566	0.50889	0.890758	6.75251	2.96833	3.04749	0.974024	0.330044	NA
SmallRNA_195	chr1	39606102	39606118	16	+	-	-	0.595074	0.00166044	4.37084	0.00037989	0.999697	NA	0.595074	-3.66452	4.2781	-0.856576	0.391679	0.852069	0.595074	-0.488433	4.06176	-0.120252	0.904284	NA
SmallRNA_197	chr1	39967594	39967609	15	-	-	-	1.84459	-4.53774	3.55972	-1.27475	0.202398	NA	1.84459	-4.02865	3.59681	-1.12006	0.262687	0.841987	1.84459	-1.25741	3.45732	-0.363693	0.716087	NA
SmallRNA_198	chr1	40626948	40626963	15	+	-	-	8.91875	1.49506	3.7611	0.397506	NA	NA	8.91875	0.253608	3.76539	0.0673523	NA	NA	8.91875	19.9146	3.62422	5.49486	NA	NA
SmallRNA_201	chr1	41291601	41291620	19	+	-	-	11.3745	3.52386	3.59478	0.980271	0.326952	0.856994	11.3745	-5.80286	3.39984	-1.7068	0.0878584	0.841987	11.3745	-1.95871	3.19749	-0.612579	0.540155	0.853573
SmallRNA_202	chr1	41361673	41361692	19	+	-	-	3.26811	4.05216	2.05668	1.97024	0.0488106	NA	3.26811	3.6123	2.11317	1.70942	0.0873726	0.841987	3.26811	5.22786	2.07584	2.51843	0.0117878	NA
SmallRNA_203	chr1	41595575	41595590	15	+	-	-	12.804	-3.93149	2.83298	-1.38776	0.165211	0.760193	12.804	-4.00463	2.83852	-1.41082	0.158299	0.841987	12.804	-1.54523	2.66545	-0.579728	0.562098	0.859828
SmallRNA_204	chr1	42007225	42007240	15	-	-	-	0.876688	0.483092	4.2836	0.112777	0.910207	NA	0.876688	-4.25784	4.15771	-1.02408	0.305795	0.841987	0.876688	-0.490858	3.96797	-0.123705	0.901549	NA
SmallRNA_205	chr1	42773300	42773320	20	+	-	-	1.5732	-5.12614	4.23384	-1.21075	0.22599	NA	1.5732	0.148936	4.39009	0.0339255	0.972937	0.989754	1.5732	-0.488414	4.06176	-0.120247	0.904288	NA
SmallRNA_206	chr1	42791149	42791167	18	-	-	-	3.00541	-1.21881	2.70455	-0.450653	NA	NA	3.00541	-0.552438	2.74549	-0.201217	NA	NA	3.00541	2.47843	2.69997	0.917946	NA	NA
SmallRNA_207	chr1	43034120	43034140	20	+	-	-	0.431684	-3.26217	4.24628	-0.768242	0.442344	NA	0.431684	0.148907	4.39009	0.033919	0.972942	0.989754	0.431684	-0.488442	4.06176	-0.120254	0.904282	NA
SmallRNA_208	chr1	43349354	43349371	17	-	-	-	0.752614	-4.0626	4.23898	-0.958391	0.337866	NA	0.752614	0.14892	4.39009	0.0339218	0.97294	0.989754	0.752614	-0.48843	4.06176	-0.120251	0.904284	NA
SmallRNA_209	chr1	43428055	43428078	23	+	-	-	11.536	-1.57187	2.12239	-0.740616	0.458926	0.8821	11.536	1.95299	2.19842	0.888364	0.374345	0.8501	11.536	4.58097	2.21063	2.07225	0.0382424	0.350083
SmallRNA_210	chr1	43441326	43441347	21	-	-	-	2.29465	-0.415286	2.79622	-0.148517	0.881935	NA	2.29465	-0.561021	2.82964	-0.198266	0.842837	0.989754	2.29465	3.22862	2.77795	1.16223	0.245141	NA
SmallRNA_211	chr1	43509755	43509771	16	+	-	-	4.43536	7.67323	3.41606	2.24622	0.02469	NA	4.43536	4.2225	3.31993	1.27186	0.203421	0.841987	4.43536	5.69492	3.14112	1.81302	0.0698287	NA
SmallRNA_212	chr1	43532526	43532549	23	+	-	-	2.13498	1.29989	3.59635	0.361446	0.717766	NA	2.13498	-1.35377	3.58067	-0.378078	0.705373	0.984145	2.13498	3.0748	3.45312	0.89044	0.373229	NA
SmallRNA_213	chr1	43545815	43545834	19	+	-	-	2.3196	-3.22936	2.82626	-1.14263	0.253193	NA	2.3196	-4.63251	2.83426	-1.63447	0.10216	0.841987	2.3196	-0.701816	2.80781	-0.249952	0.802625	NA
SmallRNA_214	chr1	43694723	43694745	22	+	-	-	1.62032	-0.0994364	2.631	-0.0377941	0.969852	NA	1.62032	-0.410876	2.68283	-0.15315	0.87828	0.989754	1.62032	1.127	2.59372	0.434511	0.663918	NA
SmallRNA_215	chr1	43871298	43871319	21	+	-	-	2.38451	0.858619	2.677	0.32074	0.748408	NA	2.38451	-0.648622	2.68625	-0.241461	0.809198	0.989754	2.38451	3.54842	2.66288	1.33255	0.182679	NA
SmallRNA_216	chr1	43897726	43897744	18	+	-	-	6.28488	-4.01385	3.42556	-1.17174	0.241303	0.816755	6.28488	-4.39845	3.43337	-1.28109	0.200163	0.841987	6.28488	-2.14827	3.22722	-0.665671	0.505622	NA
SmallRNA_217	chr1	44640728	44640743	15	-	-	-	9.47132	-3.32865	2.86369	-1.16236	0.245088	0.823201	9.47132	-3.74194	2.86921	-1.30417	0.192175	0.841987	9.47132	1.07123	2.81807	0.380129	0.703849	0.941154
SmallRNA_220	chr1	45081352	45081369	17	-	-	-	1.29228	-4.72437	4.00262	-1.18032	0.237872	NA	1.29228	0.143349	4.16598	0.0344094	0.972551	0.989754	1.29228	-1.24569	3.851	-0.323472	0.746338	NA
SmallRNA_221	chr1	45138726	45138745	19	+	-	-	1.79062	0.896966	2.8315	0.316781	0.75141	NA	1.79062	1.49476	2.9097	0.513715	0.607451	0.938381	1.79062	3.78278	2.79933	1.35132	0.176594	NA
SmallRNA_222	chr1	45334838	45334853	15	+	-	-	5.10542	-1.4772	3.04848	-0.484569	0.627982	NA	5.10542	-2.61035	3.05627	-0.854094	0.393053	0.852069	5.10542	-1.72841	2.85017	-0.606424	0.544233	NA
SmallRNA_223	chr1	45344660	45344678	18	-	-	-	1.13486	0.437574	3.20173	0.136668	0.891293	NA	1.13486	0.324286	3.26006	0.0994726	0.920763	0.989754	1.13486	2.84101	3.11672	0.911539	0.362012	NA
SmallRNA_224	chr1	45493375	45493394	19	+	-	-	2.32502	-4.67624	3.57597	-1.30768	0.19098	NA	2.32502	-4.63179	3.59864	-1.2871	0.198061	0.841987	2.32502	-1.25688	3.47236	-0.361968	0.717376	NA
SmallRNA_225	chr1	46148406	46148423	17	-	-	-	35.4092	-3.18989	3.01856	-1.05676	0.290623	0.847114	35.4092	-4.79815	3.01897	-1.58933	0.111985	0.841987	35.4092	-2.11225	2.81032	-0.751606	0.452288	0.784427
SmallRNA_226	chr1	46198515	46198547	32	+	-	-	2.00301	0.791638	2.85144	0.277628	0.781298	NA	2.00301	1.12189	2.92293	0.383822	0.70111	0.982546	2.00301	3.83166	2.81865	1.3594	0.174021	NA
SmallRNA_227	chr1	46394281	46394296	15	+	-	-	5.08508	-1.00017	3.00902	-0.332389	0.739595	NA	5.08508	-2.98364	3.00879	-0.991642	0.321372	0.841987	5.08508	0.0623501	2.86643	0.0217518	0.982646	NA
SmallRNA_228	chr1	46443126	46443145	19	+	-	-	88.7863	-4.19045	2.65388	-1.57899	0.114338	0.672069	88.7863	-5.17807	2.65437	-1.95077	0.0510843	0.841987	88.7863	-3.28449	2.46567	-1.33209	0.182831	0.552948
SmallRNA_229	chr1	46458131	46458153	22	+	-	-	2.02611	0.285016	2.48354	0.114762	0.908634	NA	2.02611	0.730003	2.55897	0.285272	0.775436	0.989754	2.02611	2.3892	2.48745	0.960502	0.336803	NA
SmallRNA_230	chr1	46492086	46492104	18	-	-	-	28.7659	-7.43374	3.15176	-2.3586	0.0183442	0.440037	28.7659	-7.68817	3.15377	-2.43777	0.014778	0.841987	28.7659	-5.43828	2.94709	-1.8453	0.0649934	0.408512
SmallRNA_231	chr1	46494839	46494859	20	-	-	-	1.89388	-1.43381	2.46911	-0.580698	0.561444	NA	1.89388	-3.44246	2.46669	-1.39558	0.162841	0.841987	1.89388	0.288497	2.48441	0.116123	0.907555	NA
SmallRNA_233	chr1	46702574	46702590	16	-	-	-	1.92993	1.48987	4.39009	0.339371	0.73433	NA	1.92993	0.148904	4.39009	0.0339182	0.972942	0.989754	1.92993	-5.00453	3.9484	-1.26748	0.204982	NA
SmallRNA_234	chr1	47025182	47025199	17	-	-	-	1.99047	-5.16899	3.9568	-1.30636	0.191432	NA	1.99047	-3.14582	4.02266	-0.782025	0.4342	0.860943	1.99047	-0.495112	3.81497	-0.129781	0.896739	NA
SmallRNA_235	chr1	48075011	48075031	20	-	-	-	0.715819	-2.98221	2.96514	-1.00576	0.314532	NA	0.715819	-0.949241	3.08761	-0.307436	0.758512	0.989754	0.715819	-0.696693	2.92526	-0.238165	0.811753	NA
SmallRNA_236	chr1	48414673	48414697	24	-	-	-	76.5194	6.89386	2.51219	2.74417	0.00606648	0.281965	76.5194	5.25587	2.51847	2.08693	0.0368946	0.841987	76.5194	2.83776	2.30398	1.23167	0.218071	0.591324
SmallRNA_237	chr1	48528149	48528164	15	+	-	-	2.36172	-1.62421	2.80679	-0.578671	0.562811	NA	2.36172	-2.18012	2.82879	-0.770689	0.440891	0.864429	2.36172	0.506761	2.76036	0.183585	0.854339	NA
SmallRNA_238	chr1	48751115	48751139	24	+	-	-	43.0585	-1.96177	2.78132	-0.705336	0.480601	0.885671	43.0585	-3.59532	2.78169	-1.2925	0.196185	0.841987	43.0585	-1.22385	2.58499	-0.473445	0.635896	0.903581
SmallRNA_239	chr1	48819356	48819375	19	-	-	-	0.877403	-2.91718	2.68577	-1.08616	0.277408	NA	0.877403	-2.2957	2.76546	-0.830132	0.406464	0.855401	0.877403	0.180632	2.68854	0.0671858	0.946434	NA
SmallRNA_240	chr1	48964139	48964158	19	+	-	-	2.28604	-3.01228	2.69044	-1.11962	0.262875	NA	2.28604	-0.975217	2.77965	-0.350842	0.725707	0.989754	2.28604	1.75468	2.69771	0.650435	0.515411	NA
SmallRNA_241	chr1	49021153	49021170	17	+	-	-	4.46937	-2.52696	1.85583	-1.36163	0.173314	NA	4.46937	-1.36965	1.97219	-0.694479	0.487382	0.880618	4.46937	-4.52026	1.74016	-2.59761	0.00938754	NA
SmallRNA_242	chr1	49425699	49425717	18	-	-	-	0.962181	-2.33808	2.55406	-0.915434	0.359964	NA	0.962181	-1.119	2.65179	-0.421978	0.673041	0.970261	0.962181	0.136743	2.57011	0.0532051	0.957568	NA
SmallRNA_243	chr1	49720504	49720524	20	-	-	-	4.74604	-0.643077	2.0912	-0.307515	0.758451	NA	4.74604	2.32445	2.21469	1.04956	0.293919	0.841987	4.74604	3.00585	2.14636	1.40044	0.161382	NA
SmallRNA_244	chr1	50300396	50300417	21	-	-	-	8.51862	6.31946	2.7222	2.32146	0.0202623	0.449309	8.51862	4.29874	2.67236	1.60859	0.107706	0.841987	8.51862	3.96697	2.4766	1.60178	0.109204	0.474876
SmallRNA_245	chr1	50333384	50333399	15	+	-	-	6.50886	0.0547447	3.51807	0.015561	0.987585	0.994585	6.50886	0.765703	3.54301	0.216117	0.828897	0.989754	6.50886	1.44726	3.29662	0.439014	0.660652	NA
SmallRNA_246	chr1	50418778	50418799	21	+	-	-	5.58825	-0.692336	2.31936	-0.298503	0.765319	NA	5.58825	-1.98699	2.32764	-0.853648	0.3933	0.852069	5.58825	-1.36629	2.17377	-0.628537	0.529652	NA
SmallRNA_247	chr1	51247313	51247331	18	-	-	-	2.36742	-0.429223	3.01857	-0.142194	0.886927	NA	2.36742	-3.38299	2.99817	-1.12835	0.259171	0.841987	2.36742	1.59391	2.95127	0.540077	0.589144	NA
SmallRNA_248	chr1	51318838	51318854	16	-	-	-	66.8725	-3.35821	2.67533	-1.25525	0.209389	0.798838	66.8725	-3.9804	2.67617	-1.48735	0.136922	0.841987	66.8725	-1.594	2.48619	-0.64114	0.521432	0.840143
SmallRNA_249	chr1	51358262	51358280	18	-	-	-	6.71866	-0.873071	2.51212	-0.347543	0.728183	0.92124	6.71866	-2.2236	2.51979	-0.882455	0.377531	0.850168	6.71866	-2.54618	2.33723	-1.0894	0.275977	NA
SmallRNA_250	chr1	51950812	51950829	17	-	-	-	63.9239	-2.0451	2.4023	-0.851309	0.394597	0.867264	63.9239	-0.757772	2.40539	-0.315031	0.752738	0.989754	63.9239	3.27339	2.27139	1.44114	0.149546	0.518941
SmallRNA_252	chr1	52918940	52918959	19	-	-	-	6.54356	-2.95523	2.97813	-0.99231	0.321046	0.856291	6.54356	-1.95067	2.99722	-0.650826	0.515159	0.894216	6.54356	0.247506	2.84698	0.0869364	0.930722	NA
SmallRNA_253	chr1	52925292	52925312	20	+	-	-	10.2445	8.77963	2.74595	3.1973	0.00138719	0.127495	10.2445	3.91931	2.57391	1.52271	0.127832	0.841987	10.2445	4.52301	2.42706	1.86358	0.0623814	0.408512
SmallRNA_254	chr1	53111538	53111557	19	+	-	-	0.995643	-3.9825	4.23954	-0.939369	0.347541	NA	0.995643	-2.81905	4.3	-0.655594	0.512085	0.892357	0.995643	-0.488386	4.06176	-0.12024	0.904293	NA
SmallRNA_255	chr1	53119190	53119211	21	-	-	-	26.5283	-1.19671	2.34188	-0.511004	0.609349	0.902419	26.5283	-1.80928	2.34449	-0.771713	0.440285	0.864427	26.5283	1.36406	2.2015	0.619606	0.535517	0.851812
SmallRNA_256	chr1	53403453	53403474	21	+	-	-	2.69011	-0.404077	2.97823	-0.135677	0.892077	NA	2.69011	-0.878135	3.00456	-0.292267	0.770082	0.989754	2.69011	0.358222	2.83555	0.126332	0.899469	NA
SmallRNA_257	chr1	53470831	53470848	17	-	-	-	15.546	-2.38549	2.83553	-0.841286	0.400188	0.869067	15.546	-3.34454	2.83791	-1.17852	0.238589	0.841987	15.546	0.902691	2.70413	0.333819	0.738516	0.958542
SmallRNA_258	chr1	54153100	54153118	18	+	-	-	1.58142	-2.37906	2.40264	-0.990187	0.322083	NA	1.58142	-1.00529	2.49694	-0.402607	0.687237	0.977222	1.58142	0.846036	2.44489	0.346042	0.729311	NA
SmallRNA_259	chr1	54427234	54427251	17	+	-	-	1.32456	-2.77624	3.09243	-0.897753	0.369317	NA	1.32456	1.85933	3.29975	0.563475	0.573112	0.926667	1.32456	-0.298413	3.01664	-0.0989224	0.9212	NA
SmallRNA_260	chr1	54581612	54581631	19	+	-	-	8.84952	1.48125	4.05349	0.365426	0.714794	0.92124	8.84952	-7.21329	3.88334	-1.85749	0.0632408	0.841987	8.84952	-5.21694	3.62443	-1.43938	0.150042	0.518941
SmallRNA_261	chr1	54624346	54624364	18	-	-	-	55.8109	-2.49958	3.38716	-0.737956	0.460541	0.8821	55.8109	-2.67504	3.39347	-0.788288	0.430528	0.860943	55.8109	-5.80079	3.14132	-1.84661	0.0648039	0.408512
SmallRNA_262	chr1	54724138	54724153	15	+	-	-	26.5272	2.53583	4.00279	0.633515	0.526397	0.886724	26.5272	-0.957417	3.99668	-0.239553	0.810677	0.989754	26.5272	-0.5508	3.70202	-0.148783	0.881724	0.973262
SmallRNA_263	chr1	56079832	56079851	19	+	-	-	7.14686	-5.61719	3.15904	-1.77813	0.0753822	0.614608	7.14686	-6.56605	3.16372	-2.07542	0.0379478	0.841987	7.14686	-3.86028	2.99243	-1.29001	0.197046	NA
SmallRNA_264	chr1	56962469	56962490	21	-	-	-	1.21107	0.117035	2.88993	0.0404976	0.967696	NA	1.21107	1.62635	2.99317	0.543354	0.586886	0.932574	1.21107	3.09836	2.85228	1.08628	0.277356	NA
SmallRNA_265	chr1	57970539	57970555	16	+	-	-	3.2616	-1.13046	2.00481	-0.563873	0.572841	NA	3.2616	-2.21919	2.01838	-1.09949	0.271555	0.841987	3.2616	1.14361	2.07381	0.551452	0.581324	NA
SmallRNA_266	chr1	58457355	58457376	21	+	-	-	2.13705	-1.29429	3.97643	-0.325489	0.744811	NA	2.13705	3.87444	4.14203	0.935395	0.349585	0.845448	2.13705	3.2371	3.8213	0.84712	0.396928	NA
SmallRNA_267	chr1	58468960	58468979	19	+	-	-	1.31033	-4.13327	3.36452	-1.22849	0.219264	NA	1.31033	0.850857	3.55789	0.239146	0.810992	0.989754	1.31033	0.213507	3.28727	0.0649496	0.948214	NA
SmallRNA_268	chr1	59422648	59422664	16	-	-	-	2.57358	-1.46614	2.84674	-0.515023	0.606537	NA	2.57358	-0.275667	2.90509	-0.0948913	0.924401	0.989754	2.57358	2.22625	2.82296	0.788622	0.430333	NA
SmallRNA_269	chr1	60905145	60905163	18	-	-	-	13.9363	-3.15052	3.10672	-1.0141	0.310535	0.852356	13.9363	-2.80394	3.11263	-0.900825	0.367681	0.84831	13.9363	0.0869353	2.92767	0.0296943	0.976311	0.996553
SmallRNA_270	chr1	60935592	60935611	19	-	-	-	23.8646	-2.58827	2.94176	-0.879835	0.378948	0.864994	23.8646	-3.67221	2.94323	-1.24768	0.212148	0.841987	23.8646	-1.25668	2.74298	-0.458145	0.646848	0.908288
SmallRNA_271	chr1	61623288	61623309	21	-	-	-	19.3891	0.910959	2.34108	0.389119	0.697188	0.92124	19.3891	0.202271	2.37498	0.0851677	0.932128	0.989754	19.3891	-3.84257	2.15304	-1.78472	0.0743064	0.416803
SmallRNA_272	chr1	61743023	61743043	20	+	-	-	1.52871	-0.139282	2.60018	-0.0535662	0.957281	NA	1.52871	2.57453	2.75668	0.933924	0.350343	0.845448	1.52871	3.37897	2.60807	1.29558	0.195119	NA
SmallRNA_273	chr1	62654004	62654026	22	+	-	-	23.7282	0.917795	2.35658	0.389461	0.696935	0.92124	23.7282	-0.569354	2.36358	-0.240887	0.809643	0.989754	23.7282	-3.53634	2.173	-1.6274	0.103652	0.465166
SmallRNA_274	chr1	62844977	62845084	107	+	-	-	0.613398	5.10244	4.32563	1.17958	0.238167	NA	0.613398	3.76147	4.32563	0.869578	0.384531	0.851994	0.613398	3.12414	3.99201	0.782597	0.433864	NA
SmallRNA_275	chr1	63550739	63550757	18	+	-	-	1.90932	-0.610662	3.70808	-0.164684	0.869193	NA	1.90932	3.35855	3.87795	0.866064	0.386455	0.852069	1.90932	-0.612494	3.47139	-0.176441	0.859948	NA
SmallRNA_276	chr1	64216536	64216553	17	+	-	-	6.92809	-2.28478	2.95864	-0.772239	0.439973	0.8821	6.92809	-3.06697	2.96437	-1.03461	0.300851	0.841987	6.92809	2.17456	2.92283	0.743989	0.456883	NA
SmallRNA_277	chr1	64412794	64412852	58	+	-	-	1.60104	6.26441	4.31492	1.4518	0.146556	NA	1.60104	4.92345	4.31492	1.14103	0.253857	0.841987	1.60104	4.28612	3.9804	1.07681	0.281567	NA
SmallRNA_278	chr1	64517677	64517695	18	+	-	-	5.22351	-5.95092	3.92278	-1.51702	0.129262	NA	5.22351	-5.78139	3.93253	-1.47015	0.141522	0.841987	5.22351	-0.49592	3.78658	-0.130968	0.895801	NA
SmallRNA_279	chr1	64924727	64924747	20	-	-	-	22.4748	-1.24207	2.16539	-0.573602	0.566237	0.897015	22.4748	-0.168058	2.24342	-0.0749117	0.940285	0.989754	22.4748	-4.98717	2.00671	-2.48525	0.0129462	0.223557
SmallRNA_280	chr1	65002691	65002711	20	+	-	-	153.667	2.19665	4.12401	0.532649	0.594276	0.899791	153.667	1.34441	4.12474	0.325938	0.744471	0.989754	153.667	0.807722	3.8184	0.211534	0.83247	0.973262
SmallRNA_282	chr1	65185329	65185346	17	+	-	-	8.95808	-20.1315	3.95831	-5.08589	NA	NA	8.95808	-21.2472	3.96057	-5.36468	NA	NA	8.95808	10.3808	3.82101	2.71676	NA	NA
SmallRNA_283	chr1	65198599	65198619	20	+	-	-	8.27673	-1.45966	2.60351	-0.560649	0.575037	0.899433	8.27673	-0.876596	2.61819	-0.33481	0.737768	0.989754	8.27673	4.49108	2.61991	1.71422	0.0864892	0.44191
SmallRNA_284	chr1	65879578	65879599	21	+	-	-	1.43799	-4.64233	4.04967	-1.14635	0.251651	NA	1.43799	0.14455	4.21084	0.034328	0.972616	0.989754	1.43799	-2.45966	3.85629	-0.63783	0.523584	NA
SmallRNA_285	chr1	65952764	65952784	20	+	-	-	1.37972	-4.6317	3.50643	-1.32092	0.186529	NA	1.37972	-1.49299	3.62107	-0.412305	0.680116	0.973315	1.37972	-0.509013	3.41435	-0.14908	0.88149	NA
SmallRNA_286	chr1	65987225	65987240	15	-	-	-	4.47031	-3.71894	2.61926	-1.41984	0.155653	NA	4.47031	-4.30418	2.63122	-1.63581	0.101879	0.841987	4.47031	-1.76945	2.53008	-0.699367	0.484323	NA
SmallRNA_287	chr1	66580333	66580351	18	+	-	-	1.14982	1.04976	2.13238	0.492294	0.622512	NA	1.14982	0.725703	2.20144	0.32965	0.741665	0.989754	1.14982	3.10846	2.18514	1.42254	0.154868	NA
SmallRNA_288	chr1	66584393	66584410	17	-	-	-	2.938	-1.88986	3.32984	-0.567553	0.570338	NA	2.938	-1.63963	3.3562	-0.488539	0.625168	0.9512	2.938	0.455433	3.20083	0.142286	0.886854	NA
SmallRNA_289	chr1	66876690	66876706	16	-	-	-	1.3919	0.477483	4.03307	0.118392	0.905757	NA	1.3919	-4.94327	3.88573	-1.27216	0.203317	0.841987	1.3919	-0.497576	3.73615	-0.133179	0.894052	NA
SmallRNA_290	chr1	67135740	67135756	16	+	-	-	0.97951	-4.39198	3.53798	-1.24138	0.214464	NA	0.97951	-1.0371	3.67298	-0.282358	0.777669	0.989754	0.97951	-0.507968	3.44085	-0.147629	0.882636	NA
SmallRNA_291	chr1	67453555	67453574	19	-	-	-	6.3405	-1.91834	1.82725	-1.04985	0.293787	0.847114	6.3405	1.58397	1.95572	0.809917	0.417988	0.856365	6.3405	2.20016	1.90174	1.15692	0.247305	NA
SmallRNA_292	chr1	67819389	67819405	16	-	-	-	3.70921	-2.61132	3.97564	-0.656831	0.51129	NA	3.70921	0.142095	4.11871	0.0344997	0.972479	0.989754	3.70921	-5.84387	3.68141	-1.5874	0.112422	NA
SmallRNA_293	chr1	68323504	68323521	17	+	-	-	10.0076	-6.24656	3.27721	-1.90606	0.0566425	0.579582	10.0076	-6.78849	3.28202	-2.06839	0.0386032	0.841987	10.0076	-4.93522	3.07556	-1.60466	0.10857	0.473849
SmallRNA_294	chr1	68352163	68352178	15	-	-	-	3.81969	-1.49921	2.8245	-0.530788	0.595566	NA	3.81969	-3.55994	2.82326	-1.26093	0.207334	0.841987	3.81969	0.379384	2.77394	0.136767	0.891215	NA
SmallRNA_295	chr1	69273387	69273404	17	+	-	-	0.752393	1.0693	2.69022	0.397478	0.691015	NA	0.752393	-0.505314	2.69436	-0.187545	0.851233	0.989754	0.752393	1.22822	2.61294	0.470052	0.638318	NA
SmallRNA_296	chr1	69499375	69499390	15	-	-	-	3.92927	-0.327805	2.39515	-0.136862	0.89114	NA	3.92927	-1.90439	2.40415	-0.792125	0.428288	0.860801	3.92927	-2.69712	2.21892	-1.21551	0.22417	NA
SmallRNA_297	chr1	69880175	69880194	19	-	-	-	2.2888	1.43621	2.67554	0.536795	0.591409	NA	2.2888	-0.578698	2.67264	-0.216526	0.828577	0.989754	2.2888	3.60077	2.65067	1.35844	0.174325	NA
SmallRNA_298	chr1	70221315	70221333	18	+	-	-	10.3465	-4.82568	2.32059	-2.0795	0.0375711	0.517936	10.3465	0.362712	2.44392	0.148414	0.882016	0.989754	10.3465	2.4505	2.3876	1.02634	0.304729	0.665961
SmallRNA_299	chr1	70246553	70246571	18	-	-	-	2.45793	-0.529682	3.07579	-0.17221	0.863273	NA	2.45793	-2.16515	3.08039	-0.702881	0.48213	0.877679	2.45793	2.51013	3.0162	0.832216	0.405287	NA
SmallRNA_300	chr1	70573405	70573428	23	+	-	-	4.10463	-1.17134	3.10504	-0.377239	NA	NA	4.10463	-1.69133	3.11957	-0.542169	NA	NA	4.10463	-0.111702	2.93308	-0.0380836	NA	NA
SmallRNA_301	chr1	70604303	70604322	19	-	-	-	1.35422	-3.85194	3.5937	-1.07186	0.283783	NA	1.35422	-2.58595	3.6615	-0.706256	0.480029	0.876709	1.35422	0.0717877	3.4875	0.0205843	0.983577	NA
SmallRNA_304	chr1	71507947	71507963	16	-	-	-	3.15064	-2.30231	3.24458	-0.709587	0.47796	NA	3.15064	-6.07064	3.21263	-1.88961	0.0588096	0.841987	3.15064	-0.520635	3.15348	-0.165099	0.868866	NA
SmallRNA_305	chr1	72830738	72830753	15	+	-	-	1.96003	1.48987	4.39009	0.339371	0.73433	NA	1.96003	0.148904	4.39009	0.0339183	0.972942	0.989754	1.96003	-5.02648	3.94814	-1.27312	0.202974	NA
SmallRNA_306	chr1	73781099	73781119	20	-	-	-	0.787935	5.11799	3.78252	1.35307	0.176035	NA	0.787935	3.77703	3.78252	0.998549	0.318013	0.841987	0.787935	1.79925	3.4712	0.518336	0.604224	NA
SmallRNA_307	chr1	74247861	74247878	17	+	-	-	8.40629	-4.24431	2.69947	-1.57227	0.115887	0.675403	8.40629	-5.19527	2.70426	-1.92114	0.0547137	0.841987	8.40629	-2.76194	2.55444	-1.08123	0.279595	0.636931
SmallRNA_308	chr1	74548694	74548716	22	+	-	-	61.9985	-5.56999	2.89627	-1.92316	0.05446	0.579582	61.9985	-4.6844	2.91959	-1.60447	0.10861	0.841987	61.9985	-9.51865	2.69963	-3.5259	0.000422043	0.0324428
SmallRNA_309	chr1	74830203	74830221	18	+	-	-	0.91947	-3.23417	3.7973	-0.851704	0.394379	NA	0.91947	-2.38334	3.86453	-0.616722	0.537418	0.904937	0.91947	-2.46798	3.61832	-0.682079	0.495189	NA
SmallRNA_310	chr1	75320728	75320749	21	+	-	-	0.354207	4.4872	4.33118	1.03602	0.300191	NA	0.354207	3.14624	4.33118	0.726417	0.467583	0.872902	0.354207	2.5089	3.99801	0.627536	0.530308	NA
SmallRNA_313	chr1	75862043	75862062	19	-	-	-	1.1972	-2.83243	3.19774	-0.88576	0.375747	NA	1.1972	1.47538	3.39631	0.434407	0.663993	0.966073	1.1972	-1.21738	3.0807	-0.395164	0.692722	NA
SmallRNA_314	chr1	76294963	76294983	20	+;-	-	-	0.425998	-2.83377	4.11316	-0.688952	0.490853	NA	0.425998	0.145653	4.25551	0.034227	0.972696	0.989754	0.425998	-1.24364	3.934	-0.316125	0.751907	NA
SmallRNA_315	chr1	76683169	76683186	17	-	-	-	7.53835	1.109	3.188	0.347866	0.727941	0.92124	7.53835	-0.807652	3.1883	-0.253317	0.800023	0.989754	7.53835	5.09036	3.11725	1.63297	0.102476	NA
SmallRNA_316	chr1	77056667	77056683	16	+	-	-	7.38391	-0.867877	3.13965	-0.276424	0.782222	0.929655	7.38391	-1.78975	3.14477	-0.569119	0.569275	0.924196	7.38391	4.16087	3.08194	1.35008	0.17699	NA
SmallRNA_317	chr1	77616099	77616116	17	-	-	-	11.3143	-20.1167	3.6034	-5.58269	2.37e-08	1.44e-05	11.3143	-21.4136	3.605	-5.93998	2.85e-09	4.17e-06	11.3143	-14.8055	3.50746	-4.22116	2.43e-05	0.00241325
SmallRNA_318	chr1	78210790	78210901	111	-	-	-	2.07644	6.63143	4.3091	1.53894	0.12382	NA	2.07644	5.29047	4.3091	1.22774	0.219543	0.841987	2.07644	4.65314	3.97409	1.17087	0.241652	NA
SmallRNA_320	chr1	78673560	78673578	18	+	-	-	16.4579	-2.38683	2.94773	-0.809718	0.418102	0.878638	16.4579	-2.9807	2.95087	-1.01011	0.312443	0.841987	16.4579	-0.204743	2.76312	-0.0740984	0.940932	0.988242
SmallRNA_321	chr1	78823188	78823279	91	+	-	-	1.75988	-5.28712	4.23334	-1.24892	0.211693	NA	1.75988	0.148938	4.39009	0.033926	0.972936	0.989754	1.75988	-0.488411	4.06176	-0.120246	0.904288	NA
SmallRNA_322	chr1	79141964	79141983	19	-	-	-	7.76327	-5.14474	2.98614	-1.72287	0.0849112	0.639953	7.76327	-5.67431	2.99379	-1.89536	0.0580446	0.841987	7.76327	-4.59999	2.80153	-1.64195	0.1006	0.465166
SmallRNA_323	chr1	80075344	80075361	17	+	-	-	6.10477	3.14676	2.76022	1.14004	0.25427	0.828273	6.10477	2.888	2.82217	1.02333	0.306154	0.841987	6.10477	1.4224	2.56085	0.55544	0.578594	NA
SmallRNA_324	chr1	81940882	81940901	19	-	-	-	1.31702	-3.19922	3.45204	-0.926761	0.35405	NA	1.31702	-4.39705	3.46663	-1.26839	0.204657	0.841987	1.31702	-0.511476	3.35412	-0.152492	0.878799	NA
SmallRNA_325	chr1	82459728	82459746	18	-	-	-	10.0687	2.83156	1.90807	1.484	0.13781	0.709638	10.0687	2.86901	1.956	1.46678	0.142437	0.841987	10.0687	5.90413	2.02098	2.92142	0.0034844	0.119869
SmallRNA_326	chr1	82756528	82756551	23	-	-	-	1.72029	6.36633	4.31317	1.47602	0.139938	NA	1.72029	5.02536	4.31317	1.16512	0.24397	0.841987	1.72029	4.38803	3.9785	1.10294	0.270055	NA
SmallRNA_327	chr1	84042694	84042712	18	+	-	-	2.71768	-1.61313	2.94888	-0.547031	0.584358	NA	2.71768	-5.85274	2.88498	-2.02869	0.0424897	0.841987	2.71768	-1.28365	2.86301	-0.448357	0.653896	NA
SmallRNA_328	chr1	84321945	84321965	20	+	-	-	1.40862	-3.51827	4.05565	-0.867497	0.38567	NA	1.40862	1.51937	4.21766	0.360241	0.718667	0.989754	1.40862	0.882027	3.89755	0.226303	0.820966	NA
SmallRNA_329	chr1	85234844	85234865	21	+	-	-	730.832	-3.49036	2.59102	-1.3471	0.177949	0.77942	730.832	-1.3468	2.59323	-0.519352	0.603515	0.937547	730.832	-5.83746	2.3999	-2.43238	0.015	0.246517
SmallRNA_331	chr1	85506161	85506176	15	+	-	-	2.06466	-3.10622	3.32655	-0.933766	0.350425	NA	2.06466	-5.27533	3.32298	-1.58753	0.112392	0.841987	2.06466	-0.516397	3.2422	-0.159274	0.873453	NA
SmallRNA_332	chr1	85596648	85596667	19	-	-	-	9.64956	1.02	2.55417	0.399348	0.689637	0.92124	9.64956	1.22841	2.57363	0.477304	0.633145	0.954229	9.64956	6.10478	2.57234	2.37324	0.0176329	0.264221
SmallRNA_333	chr1	86156016	86156034	18	-	-	-	3.75381	1.48988	4.39009	0.339374	0.734328	NA	3.75381	0.148918	4.39009	0.0339215	0.97294	0.989754	3.75381	-5.9634	3.94025	-1.51346	0.130163	NA
SmallRNA_334	chr1	86197453	86197472	19	-	-	-	0.371823	3.41545	4.32673	0.789385	0.429887	NA	0.371823	3.07927	4.33193	0.71083	0.477189	0.875312	0.371823	2.44193	3.99883	0.61066	0.541425	NA
SmallRNA_335	chr1	86553460	86553479	19	+	-	-	3.48296	1.021	2.0354	0.501624	0.615932	NA	3.48296	0.294774	2.07462	0.142085	0.887012	0.989754	3.48296	-2.69831	1.82111	-1.48169	0.138424	NA
SmallRNA_336	chr1	87421655	87421673	18	-	-	-	1.31139	-0.257652	2.71731	-0.0948186	0.924459	NA	1.31139	2.93499	2.91094	1.00826	0.31333	0.841987	1.31139	3.1504	2.70784	1.16344	0.244652	NA
SmallRNA_339	chr1	88965588	88965604	16	+	-	-	2.14719	-2.64754	3.95395	-0.669594	0.503117	NA	2.14719	2.87683	4.1216	0.697989	0.485184	0.879504	2.14719	2.23949	3.80387	0.588739	0.556036	NA
SmallRNA_340	chr1	89128352	89128368	16	-	-	-	1.08515	0.793365	3.29363	0.240879	0.809649	NA	1.08515	0.288384	3.34232	0.0862827	0.931242	0.989754	1.08515	2.85156	3.19097	0.893636	0.371517	NA
SmallRNA_341	chr1	89812314	89812337	23	+	-	-	41.0845	-3.06588	2.51596	-1.21857	0.223008	0.811924	41.0845	-1.73465	2.53026	-0.685559	0.492991	0.884041	41.0845	-4.60665	2.33764	-1.97064	0.0487654	0.376881
SmallRNA_342	chr1	89910208	89910226	18	+	-	-	2.43491	-2.01031	3.60996	-0.556877	0.577611	NA	2.43491	-1.9671	3.63278	-0.541485	0.588173	0.933113	2.43491	2.13702	3.49587	0.611298	0.541002	NA
SmallRNA_343	chr1	90310098	90310121	23	-	-	-	2.65056	1.34513	3.38165	0.397774	0.690797	NA	2.65056	1.1477	3.42797	0.334804	0.737773	0.989754	2.65056	4.15153	3.27964	1.26585	0.205567	NA
SmallRNA_347	chr1	91387551	91387588	37	-	-	-	18.5542	0.951491	2.11569	0.44973	0.652905	0.912823	18.5542	1.23913	2.13131	0.581392	0.560976	0.918409	18.5542	1.34243	1.97476	0.679795	0.496635	0.823004
SmallRNA_348	chr1	92080419	92080436	17	+	-	-	12.686	1.07212	2.24559	0.477432	0.633054	0.905883	12.686	0.0961559	2.25672	0.0426086	0.966014	0.989754	12.686	-0.883911	2.08195	-0.42456	0.671158	0.924491
SmallRNA_349	chr1	92111456	92111471	15	+	-	-	1.79426	1.48987	4.39009	0.33937	0.734331	NA	1.79426	0.148902	4.39009	0.0339178	0.972943	0.989754	1.79426	-4.8996	3.94966	-1.24051	0.214786	NA
SmallRNA_351	chr1	93448139	93448156	17	+	-	-	3.1898	-0.434696	2.58895	-0.167904	0.866658	NA	3.1898	-2.31389	2.5898	-0.893463	0.371609	0.84948	3.1898	1.97243	2.59106	0.761246	0.44651	NA
SmallRNA_352	chr1	94333152	94333171	19	+	-	-	5.05109	-1.89717	3.49878	-0.542237	0.587655	NA	5.05109	2.25948	3.59449	0.628595	0.529615	0.900774	5.05109	3.95593	3.39976	1.16359	0.24459	NA
SmallRNA_353	chr1	94403525	94403547	22	-	-	-	19.1869	-1.24089	2.77083	-0.447842	0.654267	0.913998	19.1869	-2.77484	2.77175	-1.00112	0.316771	0.841987	19.1869	4.85691	2.76238	1.75823	0.0787077	0.4292
SmallRNA_354	chr1	94461804	94461822	18	+	-	-	0.478564	-3.40978	4.24462	-0.803319	0.421791	NA	0.478564	0.14891	4.39009	0.0339195	0.972941	0.989754	0.478564	-0.48844	4.06176	-0.120253	0.904283	NA
SmallRNA_355	chr1	95155791	95155815	24	-	-	-	1.59798	0.332646	2.61387	0.127262	0.898733	NA	1.59798	1.6686	2.73124	0.610932	0.541244	0.906801	1.59798	-0.0444574	2.48053	-0.0179225	0.985701	NA
SmallRNA_357	chr1	95309221	95309239	18	+	-	-	1.40798	-3.27754	3.70585	-0.884424	0.376468	NA	1.40798	-3.92432	3.73334	-1.05115	0.293188	0.841987	1.40798	-2.47117	3.53654	-0.698752	0.484707	NA
SmallRNA_358	chr1	95376592	95376697	105	-	-	-	2.27456	6.75984	4.30736	1.56937	NA	NA	2.27456	5.41887	4.30736	1.25805	NA	NA	2.27456	4.78154	3.9722	1.20375	NA	NA
SmallRNA_359	chr1	95875932	95875950	18	+	-	-	1.10007	2.90522	2.88581	1.00672	0.314068	NA	1.10007	2.30191	2.91068	0.79085	0.429031	0.860801	1.10007	2.72678	2.76146	0.987441	0.323426	NA
SmallRNA_360	chr1	96218425	96218448	23	+	-	-	106.777	0.355963	2.17734	0.163485	0.870136	0.957433	106.777	0.695256	2.18589	0.318065	0.750435	0.989754	106.777	-2.9029	2.0158	-1.44008	0.149846	0.518941
SmallRNA_361	chr1	96773590	96773607	17	+	-	-	1.84443	-1.44062	2.22813	-0.646559	0.517917	NA	1.84443	-0.617203	2.30613	-0.267636	0.788979	0.989754	1.84443	1.04306	2.27296	0.458902	0.646304	NA
SmallRNA_362	chr1	96895535	96895556	21	-	-	-	1.1525	2.71301	2.79477	0.970745	0.331675	NA	1.1525	1.74947	2.81411	0.621678	0.534154	0.904115	1.1525	3.56022	2.70274	1.31726	0.187751	NA
SmallRNA_363	chr1	97898189	97898212	23	-	-	-	57.178	4.9379	2.38809	2.06772	0.0386662	0.518096	57.178	4.19235	2.4018	1.7455	0.0808971	0.841987	57.178	3.53897	2.21468	1.59796	0.110051	0.477619
SmallRNA_364	chr1	97931926	97931945	19	-	-	-	17.0215	2.80015	1.99072	1.40661	0.159544	0.751245	17.0215	2.57085	2.01364	1.27672	0.201702	0.841987	17.0215	6.62208	2.09344	3.16325	0.0015602	0.0824962
SmallRNA_365	chr1	98436312	98436332	20	-	-	-	24.3177	-2.51609	2.67791	-0.939574	0.347436	0.863128	24.3177	-3.00719	2.68018	-1.12201	0.261859	0.841987	24.3177	3.92629	2.67997	1.46505	0.142908	0.515204
SmallRNA_366	chr1	98574161	98574243	82	-	-	-	1.60169	6.26586	4.31489	1.45215	0.14646	NA	1.60169	4.9249	4.31489	1.14137	0.253715	0.841987	1.60169	4.28756	3.98037	1.07718	0.281401	NA
SmallRNA_367	chr1	98683750	98683766	16	+	-	-	0.484002	-1.61806	3.43638	-0.470861	0.63774	NA	0.484002	1.67663	3.6109	0.464325	0.642415	0.957843	0.484002	1.03929	3.33369	0.311752	0.755229	NA
SmallRNA_368	chr1	100351386	100351405	19	-	-	-	12.456	6.13136	2.1131	2.9016	0.00371266	0.250233	12.456	4.89136	2.12864	2.29788	0.0215688	0.841987	12.456	5.08049	2.02514	2.50871	0.0121173	0.216784
SmallRNA_369	chr1	100847020	100847043	23	-	-	-	4.752	1.72038	2.53417	0.678873	0.497219	NA	4.752	4.03613	2.65963	1.51755	0.129127	0.841987	4.752	5.52028	2.54914	2.16554	0.030346	NA
SmallRNA_370	chr1	102194700	102194718	18	+	-	-	3.01042	1.74802	3.03174	0.576573	0.564228	NA	3.01042	1.43515	3.07504	0.46671	0.640707	0.957803	3.01042	4.62637	2.97133	1.55701	0.119469	NA
SmallRNA_371	chr1	102223644	102223668	24	-	-	-	8.45769	-1.55526	2.61302	-0.595197	0.551712	0.896273	8.45769	0.832945	2.71855	0.306393	0.759305	0.989754	8.45769	-3.31947	2.42886	-1.36668	0.171727	0.537643
SmallRNA_372	chr1	102798072	102798093	21	-	-	-	7.42337	-1.63304	2.5186	-0.648391	NA	NA	7.42337	0.329862	2.55759	0.128974	NA	NA	7.42337	2.47952	2.48496	0.997808	NA	NA
SmallRNA_373	chr1	102801016	102801034	18	+	-	-	1.15843	-1.20737	3.15779	-0.382346	0.702205	NA	1.15843	-2.00401	3.18685	-0.628839	0.529455	0.900774	1.15843	1.41128	3.08591	0.457329	0.647435	NA
SmallRNA_374	chr1	104673594	104673612	18	-	-	-	1.13899	-4.65888	4.23564	-1.09992	0.271366	NA	1.13899	0.148929	4.39009	0.0339238	0.972938	0.989754	1.13899	-0.488421	4.06176	-0.120249	0.904286	NA
SmallRNA_375	chr1	104807414	104807434	20	+	-	-	2.03296	2.61415	2.83513	0.922058	0.356498	NA	2.03296	1.48049	2.87034	0.515789	0.606002	0.938381	2.03296	4.20028	2.77132	1.51562	0.129614	NA
SmallRNA_376	chr1	105079277	105079294	17	-	-	-	1.54233	0.543959	4.13265	0.131625	0.895281	NA	1.54233	0.142505	4.13573	0.0344571	0.972513	0.989754	1.54233	-4.67031	3.7103	-1.25874	0.208124	NA
SmallRNA_377	chr1	105362687	105362704	17	-	-	-	0.75986	-0.970106	3.91864	-0.247562	0.804473	NA	0.75986	-1.46082	3.962	-0.368708	0.712345	0.986437	0.75986	1.19027	3.75418	0.317052	0.751204	NA
SmallRNA_378	chr1	105460931	105460952	21	+	-	-	1.42667	-0.112132	2.2418	-0.0500186	0.960108	NA	1.42667	0.632117	2.33538	0.27067	0.786645	0.989754	1.42667	3.06948	2.30133	1.33379	0.182274	NA
SmallRNA_379	chr1	105757904	105757922	18	-	-	-	1.03193	5.49944	4.30961	1.27609	0.201924	NA	1.03193	1.83205	4.2297	0.43314	0.664913	0.966093	1.03193	3.52114	3.97673	0.885435	0.375922	NA
SmallRNA_380	chr1	106228979	106228998	19	+	-	-	11.7062	-2.16055	2.60154	-0.830491	0.406261	0.870102	11.7062	-2.94913	2.60608	-1.13163	0.25779	0.841987	11.7062	-0.862446	2.44241	-0.353113	0.724004	0.952442
SmallRNA_381	chr1	106496337	106496355	18	-	-	-	1.27299	-0.285506	3.54013	-0.0806483	0.935722	NA	1.27299	-4.81353	3.4058	-1.41333	0.157557	0.841987	1.27299	-0.513463	3.30835	-0.155202	0.876662	NA
SmallRNA_382	chr1	106757388	106757406	18	+	-	-	0.534719	-0.511507	3.92902	-0.130187	0.896419	NA	0.534719	2.53194	4.07885	0.620748	0.534766	0.904209	0.534719	1.89459	3.765	0.503212	0.614815	NA
SmallRNA_383	chr1	107963924	107963941	17	-	-	-	1.23328	-0.856085	3.66105	-0.233836	0.815112	NA	1.23328	-4.27318	3.59223	-1.18956	0.234219	0.841987	1.23328	-2.47619	3.41798	-0.72446	0.468783	NA
SmallRNA_384	chr1	108604632	108604651	19	+	-	-	5.90017	-3.2779	3.82335	-0.857338	0.391258	0.867264	5.90017	3.7471	3.9992	0.936963	0.348778	0.845448	5.90017	3.10976	3.6887	0.843052	0.3992	NA
SmallRNA_385	chr1	108866842	108866863	21	-	-	-	25.5309	-6.56075	3.1598	-2.07632	0.0378648	0.517936	25.5309	-6.02238	3.16324	-1.90386	0.0569278	0.841987	25.5309	-3.7288	2.95555	-1.26162	0.207084	0.577172
SmallRNA_386	chr1	109539190	109539210	20	-	-	-	0.632944	-3.8111	4.24086	-0.898662	0.368833	NA	0.632944	0.148916	4.39009	0.0339209	0.97294	0.989754	0.632944	-0.488434	4.06176	-0.120252	0.904284	NA
SmallRNA_387	chr1	109912865	109912883	18	-	-	-	62.7782	6.56149	2.81727	2.32903	NA	NA	62.7782	4.2575	2.8121	1.51399	NA	NA	62.7782	7.1156	2.69711	2.63823	NA	NA
SmallRNA_388	chr1	110619412	110619431	19	+	-	-	1.10287	-2.24877	3.26042	-0.689717	0.490372	NA	1.10287	-2.0384	3.31507	-0.614891	0.538627	0.905769	1.10287	0.911658	3.18547	0.286192	0.774731	NA
SmallRNA_389	chr1	110984381	110984400	19	+	-	-	3.41978	-2.32513	2.97208	-0.782325	0.434024	NA	3.41978	-5.57125	2.95299	-1.88665	0.059208	0.841987	3.41978	0.0506916	2.92512	0.0173298	0.986174	NA
SmallRNA_390	chr1	111181333	111181351	18	+	-	-	2.99789	0.0398823	3.05902	0.0130376	0.989598	NA	2.99789	0.886281	3.11304	0.2847	0.775874	0.989754	2.99789	4.10598	3.00768	1.36517	0.172201	NA
SmallRNA_391	chr1	111679218	111679236	18	+	-	-	1.48401	-2.43523	2.63498	-0.92419	0.355387	NA	1.48401	-3.96175	2.64409	-1.49834	0.134046	0.841987	1.48401	0.176701	2.63759	0.0669933	0.946587	NA
SmallRNA_392	chr1	111747625	111747641	16	-	-	-	1.55211	-5.10587	4.23391	-1.20595	0.227838	NA	1.55211	0.148935	4.39009	0.0339254	0.972937	0.989754	1.55211	-0.488414	4.06176	-0.120247	0.904288	NA
SmallRNA_393	chr1	111986330	111986352	22	+	-	-	25.5283	-0.258781	2.52021	-0.102682	0.918215	0.969172	25.5283	-2.01728	2.5207	-0.800287	0.423544	0.859284	25.5283	0.206791	2.34724	0.0880998	0.929797	0.98429
SmallRNA_394	chr1	111989014	111989030	16	+	-	-	6.45504	-4.66552	3.17127	-1.47118	0.141242	0.71484	6.45504	-6.57767	3.17158	-2.07394	0.0380848	0.841987	6.45504	-4.31591	2.98623	-1.44527	0.148382	NA
SmallRNA_395	chr1	112331196	112331214	18	+	-	-	2.18656	5.02543	2.6665	1.88465	0.0594764	NA	2.18656	3.49633	2.60711	1.34108	0.179896	0.841987	2.18656	0.644987	2.29311	0.281271	0.778502	NA
SmallRNA_396	chr1	112448216	112448237	21	+	-	-	42.6029	-1.85109	2.11704	-0.874377	0.381913	0.864994	42.6029	-0.784999	2.12183	-0.369964	0.711409	0.98574	42.6029	2.28039	1.99897	1.14079	0.253959	0.612851
SmallRNA_397	chr1	112515015	112515036	21	-	-	-	60.5694	-2.35806	2.35906	-0.999578	0.317515	0.856291	60.5694	-1.7114	2.36131	-0.724764	0.468597	0.872902	60.5694	1.36112	2.20419	0.617514	0.536896	0.851812
SmallRNA_398	chr1	113056415	113056431	16	+	-	-	44.0311	1.01245	3.15298	0.321108	0.748129	0.923672	44.0311	0.352297	3.15485	0.111668	0.911086	0.989754	44.0311	3.1275	2.93631	1.06511	0.286826	0.645331
SmallRNA_399	chr1	113581446	113581465	19	+	-	-	0.884024	-0.568881	4.18218	-0.136025	0.891802	NA	0.884024	3.13984	4.33125	0.724926	0.468497	0.872902	0.884024	2.50249	3.99809	0.625922	0.531366	NA
SmallRNA_400	chr1	114034660	114034682	22	-	-	-	1.19875	-4.41022	4.13932	-1.06545	0.286674	NA	1.19875	-2.6731	4.20608	-0.635532	0.525081	0.898167	1.19875	-0.490633	3.9746	-0.123442	0.901757	NA
SmallRNA_401	chr1	116372875	116372893	18	+	-	-	2.33136	-1.36339	2.31734	-0.588344	0.556301	NA	2.33136	-1.1272	2.36145	-0.477334	0.633124	0.954229	2.33136	1.26641	2.34903	0.539122	0.589802	NA
SmallRNA_403	chr1	117173874	117173892	18	-	-	-	3.51391	-0.86968	3.24495	-0.268011	0.788691	NA	3.51391	-3.46269	3.2369	-1.06976	0.284729	0.841987	3.51391	-0.0729375	3.11331	-0.0234276	0.981309	NA
SmallRNA_404	chr1	117203964	117203979	15	+	-	-	1.48682	-4.08182	2.62867	-1.55281	0.120469	NA	1.48682	-0.627144	2.78966	-0.22481	0.822127	0.989754	1.48682	-0.567846	2.64567	-0.214632	0.830054	NA
SmallRNA_405	chr1	118485369	118485388	19	+	-	-	2.77715	-1.67495	2.45408	-0.682518	0.494912	NA	2.77715	1.38384	2.57972	0.536429	0.591662	0.933478	2.77715	1.1202	2.42798	0.46137	0.644533	NA
SmallRNA_406	chr1	118920077	118920099	22	+	-	-	3.49825	1.48988	4.39009	0.339374	0.734328	NA	3.49825	0.148917	4.39009	0.0339212	0.97294	0.989754	3.49825	-5.86304	3.94087	-1.48775	0.136816	NA
SmallRNA_408	chr1	119488189	119488205	16	+	-	-	1.17939	1.48987	4.39009	0.339372	0.73433	NA	1.17939	-4.72826	4.25308	-1.11172	0.266257	0.841987	1.17939	-0.48844	4.06176	-0.120253	0.904283	NA
SmallRNA_409	chr1	119591724	119591745	21	-	-	-	3.72902	-1.61544	2.29504	-0.703883	0.481506	NA	3.72902	-3.96949	2.2851	-1.73712	0.0823669	0.841987	3.72902	-3.26997	2.1494	-1.52134	0.128175	NA
SmallRNA_410	chr1	120001380	120001404	24	-	-	-	1.2541	2.12348	2.5201	0.842619	0.399441	NA	1.2541	3.6648	2.68542	1.3647	0.172346	0.841987	1.2541	1.68241	2.44089	0.689259	0.49066	NA
SmallRNA_411	chr1	120789159	120789183	24	+	-	-	1.74764	1.31545	2.89124	0.454976	0.649126	NA	1.74764	0.156328	2.92157	0.0535081	0.957327	0.989754	1.74764	3.09923	2.82894	1.09555	0.273277	NA
SmallRNA_412	chr1	143617952	143617969	17	+	-	-	0.45675	-3.34432	4.24533	-0.787764	0.430835	NA	0.45675	0.148909	4.39009	0.0339193	0.972942	0.989754	0.45675	-0.488441	4.06176	-0.120253	0.904282	NA
SmallRNA_413	chr1	143746958	143746975	17	+	-	-	2.47129	-0.747219	3.1634	-0.236207	0.813272	NA	2.47129	-1.04377	3.19433	-0.326758	0.743851	0.989754	2.47129	-5.33121	2.84398	-1.87456	0.0608537	NA
SmallRNA_414	chr1	144740896	144740912	16	+	-	-	8.51907	1.34417	3.78969	0.35469	NA	NA	8.51907	0.763468	3.79876	0.200978	NA	NA	8.51907	20.5664	3.65039	5.63403	NA	NA
SmallRNA_415	chr1	144873603	144873678	75	+	-	-	0.422399	4.68187	4.32917	1.08147	0.279488	NA	0.422399	3.34091	4.32917	0.77172	0.44028	0.864427	0.422399	2.70357	3.99584	0.676596	0.498663	NA
SmallRNA_416	chr1	145556139	145556159	20	+	-	-	11.7561	-2.27276	2.73949	-0.829629	0.406749	0.870102	11.7561	-3.08463	2.74326	-1.12444	0.260827	0.841987	11.7561	0.675608	2.61739	0.258122	0.796312	0.968454
SmallRNA_417	chr1	145707602	145707618	16	+	-	-	1.63841	1.48988	4.39009	0.339374	0.734328	NA	1.63841	-5.19768	4.24653	-1.22398	0.220959	0.841987	1.63841	-0.488433	4.06176	-0.120252	0.904284	NA
SmallRNA_418	chr1	145738253	145738271	18	-	-	-	63.6301	-3.66518	2.71204	-1.35145	0.176551	0.778314	63.6301	-4.71022	2.7126	-1.73642	0.082489	0.841987	63.6301	-1.31701	2.52601	-0.521378	0.602103	0.885364
SmallRNA_419	chr1	145867041	145867058	17	-	-	-	1.27891	-2.57571	2.45299	-1.05003	0.293705	NA	1.27891	-2.56813	2.50448	-1.02542	0.305167	0.841987	1.27891	0.749259	2.4907	0.300823	0.76355	NA
SmallRNA_420	chr1	146035687	146035766	79	+	-	-	863.617	3.02885	1.45648	2.07957	0.0375654	0.517936	863.617	3.2953	1.45771	2.2606	0.0237841	0.841987	863.617	4.30687	1.35081	3.18835	0.00143086	0.081184
SmallRNA_421	chr1	146039400	146039436	36	+	-	-	1.46914	5.85453	3.62784	1.61378	0.106575	NA	1.46914	1.68186	3.5193	0.477897	0.632724	0.954229	1.46914	3.17295	3.34011	0.949956	0.342135	NA
SmallRNA_422	chr1	146160823	146160847	24	-	-	-	0.469572	0.894571	3.10915	0.287722	0.773559	NA	0.469572	1.67987	3.21063	0.523219	0.600822	0.935986	0.469572	2.19831	3.00643	0.731201	0.464656	NA
SmallRNA_423	chr1	147631683	147631699	16	-	-	-	1.62996	-1.4689	2.90288	-0.506016	0.612846	NA	1.62996	-2.99574	2.91274	-1.0285	0.303716	0.841987	1.62996	-1.06567	2.80616	-0.37976	0.704124	NA
SmallRNA_424	chr1	148165353	148165369	16	+	-	-	1.34792	-2.19872	3.14468	-0.699185	0.484437	NA	1.34792	-2.09344	3.18941	-0.656371	0.511585	0.892357	1.34792	1.1845	3.08478	0.383983	0.700991	NA
SmallRNA_426	chr1	148611738	148611765	27	-	-	-	0.710327	1.17468	2.58512	0.454402	0.649539	NA	0.710327	2.21028	2.71804	0.813189	0.41611	0.856365	0.710327	2.00381	2.55076	0.785574	0.432117	NA
SmallRNA_427	chr1	149459502	149459526	24	+	-	-	1.0814	0.630597	2.27721	0.276917	0.781844	NA	1.0814	1.9217	2.43853	0.788058	0.430663	0.860943	1.0814	-0.0972057	2.1837	-0.0445143	0.964494	NA
SmallRNA_428	chr1	149692844	149692877	33	-	-	-	2.43816	1.26341	1.77381	0.71226	0.476304	NA	2.43816	1.25771	1.86103	0.675814	0.499159	0.885535	2.43816	1.37063	1.75557	0.780732	0.43496	NA
SmallRNA_429	chr1	149887098	149887116	18	+	-	-	0.513864	2.49648	4.2646	0.585395	0.558282	NA	0.513864	3.37905	4.32881	0.780597	0.435039	0.861631	0.513864	2.74171	3.99545	0.68621	0.492581	NA
SmallRNA_430	chr1	150235384	150235399	15	-	-	-	0.445768	-0.418633	4.35015	-0.096234	0.923335	NA	0.445768	-3.16932	4.29546	-0.737831	0.460617	0.870067	0.445768	-0.488435	4.06176	-0.120252	0.904284	NA
SmallRNA_431	chr1	150263190	150263211	21	+	-	-	40.6139	-1.75003	3.1113	-0.562477	0.573791	0.899433	40.6139	-1.46269	3.11343	-0.4698	0.638498	0.957076	40.6139	2.89287	2.92708	0.988311	0.323	0.689087
SmallRNA_432	chr1	150536432	150536448	16	-	-	-	5.79235	-2.3669	2.3969	-0.987485	0.323405	0.856994	5.79235	1.468	2.50934	0.585013	0.558539	0.917481	5.79235	3.06335	2.44403	1.2534	0.21006	NA
SmallRNA_433	chr1	150810889	150810909	20	+	-	-	3.60552	-1.0296	2.60431	-0.395345	0.692588	NA	3.60552	-0.245634	2.65031	-0.0926811	0.926157	0.989754	3.60552	0.802695	2.50984	0.31982	0.749105	NA
SmallRNA_434	chr1	150895427	150895487	60	+	-	-	1.82843	1.48988	4.39009	0.339374	0.734328	NA	1.82843	-5.35504	4.24475	-1.26157	0.207105	0.841987	1.82843	-0.488431	4.06176	-0.120251	0.904284	NA
SmallRNA_435	chr1	150930122	150930141	19	+	-	-	2.57471	2.10165	2.44091	0.861009	0.389233	NA	2.57471	-0.388043	2.41991	-0.160354	0.872602	0.989754	2.57471	2.2916	2.39954	0.955016	0.33957	NA
SmallRNA_436	chr1	151391305	151391324	19	+	-	-	3.39452	-2.21659	3.11516	-0.71155	0.476744	NA	3.39452	-2.61827	3.12932	-0.836691	0.402766	0.854782	3.39452	2.21022	3.06188	0.721848	0.470388	NA
SmallRNA_437	chr1	151826504	151826520	16	-	-	-	0.844698	3.9141	3.67486	1.0651	0.286831	NA	0.844698	4.06994	3.69824	1.10051	0.271111	0.841987	0.844698	3.4326	3.40845	1.00708	0.313895	NA
SmallRNA_438	chr1	151838216	151838237	21	-	-	-	1.6486	-4.01689	4.10555	-0.978404	0.327874	NA	1.6486	-4.3781	4.12639	-1.061	0.28869	0.841987	1.6486	-0.491486	3.94223	-0.124672	0.900783	NA
SmallRNA_440	chr1	152566258	152566279	21	+	-	-	80.8382	-0.565305	1.76941	-0.319487	0.749357	0.924278	80.8382	2.29273	1.79661	1.27614	0.201905	0.841987	80.8382	-1.60343	1.64	-0.977705	0.32822	0.692565
SmallRNA_441	chr1	152721530	152721545	15	+	-	-	12.0422	0.342255	1.78899	0.191311	0.848282	0.951493	12.0422	0.809046	1.81287	0.446279	0.655396	0.965349	12.0422	1.44336	1.69407	0.852009	0.394209	0.740852
SmallRNA_442	chr1	153003041	153003062	21	-	-	-	0.626164	-0.0154587	3.93741	-0.00392612	0.996867	NA	0.626164	-3.48227	3.84133	-0.906529	0.364656	0.847632	0.626164	-1.25101	3.65916	-0.341885	0.732438	NA
SmallRNA_443	chr1	153018911	153018930	19	+	-	-	15.1728	-0.590128	2.11425	-0.279119	0.780153	0.929381	15.1728	-1.82849	2.12178	-0.861772	0.388813	0.852069	15.1728	-3.24856	1.96163	-1.65605	0.0977122	0.463378
SmallRNA_444	chr1	153213235	153213253	18	+	-	-	6.00689	-4.92465	2.88761	-1.70544	0.0881119	0.650545	6.00689	-4.71316	2.90045	-1.62497	0.104168	0.841987	6.00689	-2.05756	2.7737	-0.74181	0.458202	NA
SmallRNA_445	chr1	153245620	153245640	20	+	-	-	4.23579	3.21979	2.75414	1.16907	NA	NA	4.23579	3.42887	2.82747	1.2127	NA	NA	4.23579	5.50102	2.71692	2.02472	NA	NA
SmallRNA_446	chr1	153330384	153330399	15	+	-	-	1.43226	-3.44801	4.11162	-0.838601	0.401693	NA	1.43226	-4.41728	4.12655	-1.07045	0.284416	0.841987	1.43226	-0.491469	3.94311	-0.12464	0.900808	NA
SmallRNA_447	chr1	153400464	153400479	15	+	-	-	9.13201	-1.42073	3.09627	-0.458853	0.64634	0.911518	9.13201	-1.97023	3.10245	-0.635056	0.525392	0.898167	9.13201	0.215513	2.90744	0.0741247	0.940911	0.988242
SmallRNA_448	chr1	153671249	153671282	33	+	-	-	3.23394	6.05603	2.85397	2.12197	0.0338404	NA	3.23394	4.80388	2.82255	1.70196	0.0887622	0.841987	3.23394	2.28055	2.50628	0.909934	0.362857	NA
SmallRNA_449	chr1	154179395	154179418	23	-	-	-	85.8816	-1.66019	2.13424	-0.777886	0.436636	0.8821	85.8816	-1.38838	2.13571	-0.65008	0.515641	0.894216	85.8816	2.97718	2.00835	1.48241	0.138232	0.510532
SmallRNA_451	chr1	154608288	154608304	16	-	-	-	2.73457	1.55241	4.00454	0.387663	0.698265	NA	2.73457	5.35304	4.16086	1.28652	0.198261	0.841987	2.73457	4.7157	3.83614	1.22928	0.218966	NA
SmallRNA_452	chr1	154748250	154748267	17	-	-	-	0.831269	-1.76151	2.33478	-0.754463	0.450571	NA	0.831269	-1.21509	2.42435	-0.501203	0.616229	0.944685	0.831269	0.212236	2.37609	0.0893214	0.928826	NA
SmallRNA_454	chr1	155296222	155296241	19	+	-	-	2.91537	-0.588682	2.29858	-0.256107	0.797868	NA	2.91537	-1.88657	2.30906	-0.817031	0.413911	0.856202	2.91537	2.12072	2.34784	0.903264	0.366386	NA
SmallRNA_455	chr1	155461783	155461798	15	+	-	-	0.649936	-3.85044	4.24054	-0.908006	0.363875	NA	0.649936	0.148916	4.39009	0.033921	0.97294	0.989754	0.649936	-0.488433	4.06176	-0.120252	0.904284	NA
SmallRNA_456	chr1	155610370	155610393	23	+	-	-	105.636	3.40145	1.83325	1.85542	0.0635364	0.598729	105.636	3.02095	1.84516	1.63723	0.101583	0.841987	105.636	-0.629827	1.6932	-0.371974	0.709912	0.943514
SmallRNA_457	chr1	155745951	155745973	22	+	-	-	112.222	3.21832	2.05107	1.5691	0.116626	0.675481	112.222	2.86698	2.05998	1.39175	0.163998	0.841987	112.222	-0.511362	1.89628	-0.269666	0.787417	0.967904
SmallRNA_458	chr1	155830290	155830310	20	-	-	-	3.45051	-3.02152	2.14317	-1.40983	NA	NA	3.45051	-2.21194	2.18165	-1.01389	NA	NA	3.45051	1.99383	2.23779	0.890982	NA	NA
SmallRNA_460	chr1	156543291	156543306	15	+	-	-	0.42375	-2.42377	4.2295	-0.573063	0.566602	NA	0.42375	0.872797	4.37248	0.199611	0.841785	0.989754	0.42375	0.23545	4.04273	0.0582403	0.953557	NA
SmallRNA_463	chr1	156766689	156766704	15	+	-	-	5.89606	3.00322	2.83226	1.06036	NA	NA	5.89606	4.369	2.93245	1.48988	NA	NA	5.89606	5.2158	2.79173	1.8683	NA	NA
SmallRNA_464	chr1	156813720	156813740	20	+	-	-	5.30485	-1.75584	1.92197	-0.913562	0.360947	NA	5.30485	-0.528915	1.96419	-0.269279	0.787715	0.989754	5.30485	1.89712	1.98516	0.955649	0.33925	NA
SmallRNA_465	chr1	156887798	156887818	20	-	-	-	0.603381	1.48986	4.39009	0.339369	0.734332	NA	0.603381	-3.77872	4.27452	-0.88401	0.376691	0.850117	0.603381	-0.488455	4.06176	-0.120257	0.90428	NA
SmallRNA_466	chr1	157138651	157138667	16	-	-	-	1.01325	5.665	4.32223	1.31067	0.189971	NA	1.01325	4.32404	4.32223	1.00042	0.317108	0.841987	1.01325	3.6867	3.98832	0.924373	0.355292	NA
SmallRNA_467	chr1	157199243	157199261	18	+	-	-	123.329	-1.56923	3.18636	-0.492484	0.622377	0.905085	123.329	-0.446127	3.18755	-0.139959	0.888692	0.989754	123.329	2.88655	2.96157	0.97467	0.329724	0.692565
SmallRNA_468	chr1	158379031	158379050	19	+	-	-	2.23169	-4.55147	3.34181	-1.36198	0.173205	NA	2.23169	-4.7864	3.36211	-1.42363	0.154553	0.841987	2.23169	-0.515152	3.26935	-0.15757	0.874796	NA
SmallRNA_469	chr1	158729496	158729517	21	+	-	-	130.96	6.13255	1.50555	4.0733	4.64e-05	0.00739911	130.96	4.587	1.51021	3.03733	0.0023868	0.757412	130.96	4.88087	1.40123	3.48327	0.000495331	0.0368867
SmallRNA_470	chr1	158971755	158971772	17	+	-	-	1.02696	-1.91421	2.82305	-0.678063	0.497732	NA	1.02696	-2.8529	2.85438	-0.999482	0.317561	0.841987	1.02696	-0.340272	2.78866	-0.12202	0.902883	NA
SmallRNA_471	chr1	159184640	159184660	20	-	-	-	1.88829	-0.0478289	2.41059	-0.0198412	0.98417	NA	1.88829	0.40221	2.48127	0.162098	0.871228	0.989754	1.88829	3.38765	2.44589	1.38504	0.166041	NA
SmallRNA_472	chr1	159186473	159186564	91	-	-	-	2.02183	6.59361	4.30964	1.52997	0.126025	NA	2.02183	5.25265	4.30964	1.21881	0.222915	0.841987	2.02183	4.61531	3.97467	1.16118	0.245569	NA
SmallRNA_473	chr1	159879318	159879334	16	-	-	-	7.20877	-3.36713	2.94605	-1.14293	0.253068	0.828273	7.20877	-5.36403	2.94584	-1.82088	0.0686248	0.841987	7.20877	-2.75006	2.7791	-0.98955	0.322394	NA
SmallRNA_474	chr1	160212757	160212778	21	+	-	-	1.48635	0.983046	4.09663	0.239964	0.810358	NA	1.48635	4.38597	4.24542	1.03311	0.301553	0.841987	1.48635	3.74864	3.9169	0.957041	0.338547	NA
SmallRNA_475	chr1	160343356	160343372	16	-	-	-	0.379139	-3.07562	4.24864	-0.723907	0.469123	NA	0.379139	0.148905	4.39009	0.0339184	0.972942	0.989754	0.379139	-0.488445	4.06176	-0.120254	0.904282	NA
SmallRNA_476	chr1	160399953	160399973	20	+	-	-	73.2927	-1.5938	2.49359	-0.639158	0.52272	0.886724	73.2927	-1.78242	2.49477	-0.714464	0.47494	0.874859	73.2927	0.882154	2.3181	0.380551	0.703537	0.941154
SmallRNA_477	chr1	160581481	160581501	20	+	-	-	8.0774	2.63322	3.14177	0.838133	NA	NA	8.0774	2.47604	3.19773	0.774309	NA	NA	8.0774	-1.78814	2.8772	-0.621487	NA	NA
SmallRNA_478	chr1	160748469	160748485	16	-	-	-	1.25986	-3.36214	3.51791	-0.955719	0.339214	NA	1.25986	-4.21976	3.53912	-1.19232	0.233136	0.841987	1.25986	-0.508998	3.41437	-0.149075	0.881494	NA
SmallRNA_479	chr1	161001815	161001830	15	+	-	-	3.51437	-1.11667	2.88982	-0.386415	0.69919	NA	3.51437	-2.61043	2.89492	-0.901728	0.367202	0.84831	3.51437	0.993308	2.83137	0.350822	0.725722	NA
SmallRNA_480	chr1	161079624	161079642	18	+	-	-	0.409649	3.54896	4.32526	0.82052	0.41192	NA	0.409649	3.21277	4.33046	0.741901	0.458147	0.868837	0.409649	2.57543	3.99724	0.644302	0.519379	NA
SmallRNA_481	chr1	161079713	161079731	18	+	-	-	6.40505	1.94741	3.24938	0.599317	0.548961	0.894713	6.40505	-0.490697	3.24451	-0.151239	0.879787	0.989754	6.40505	5.09958	3.16448	1.61151	0.10707	NA
SmallRNA_482	chr1	161443303	161443359	56	+	-	-	170.779	1.67859	1.60465	1.04608	0.295525	0.847114	170.779	2.01337	1.60832	1.25185	0.210626	0.841987	170.779	1.03918	1.48696	0.698864	0.484637	0.812591
SmallRNA_483	chr1	161447223	161447300	77	-	-	-	241.052	3.02284	1.45883	2.07209	0.038257	0.517936	241.052	3.2829	1.46315	2.24371	0.0248508	0.841987	241.052	4.23819	1.35864	3.11943	0.00181203	0.0863612
SmallRNA_484	chr1	161450676	161450729	53	+	-	-	172.886	1.46386	1.53095	0.956175	0.338984	0.861087	172.886	1.69816	1.53433	1.10677	0.268392	0.841987	172.886	0.633689	1.41852	0.446726	0.655073	0.915101
SmallRNA_485	chr1	161454603	161454679	76	-	-	-	239.363	3.05642	1.49465	2.04491	0.0408638	0.531932	239.363	3.22065	1.49864	2.14905	0.0316303	0.841987	239.363	4.30979	1.39208	3.09594	0.00196192	0.089159
SmallRNA_486	chr1	161458107	161458162	55	+	-	-	188.276	1.77438	1.6045	1.10588	0.268779	0.843551	188.276	1.95451	1.6076	1.21579	0.224063	0.841987	188.276	1.03933	1.48663	0.699116	0.48448	0.812591
SmallRNA_487	chr1	161462014	161462090	76	-	-	-	235.427	2.96172	1.48121	1.99953	0.0455514	0.557731	235.427	3.13784	1.48512	2.11286	0.034613	0.841987	235.427	4.3522	1.38027	3.15314	0.00161525	0.0824962
SmallRNA_488	chr1	161465467	161465523	56	+	-	-	182.422	1.68651	1.72955	0.975116	0.329503	0.856994	182.422	1.76477	1.7322	1.0188	0.308296	0.841987	182.422	0.940065	1.60233	0.586686	0.557415	0.858642
SmallRNA_489	chr1	161469394	161469470	76	-	-	-	240.141	2.9775	1.4919	1.99578	0.0459581	0.557731	240.141	3.22516	1.49597	2.1559	0.0310917	0.841987	240.141	4.37636	1.39004	3.14838	0.00164179	0.0824962
SmallRNA_491	chr1	162417762	162417781	19	-	-	-	1.46953	-3.54312	3.189	-1.11104	0.266549	NA	1.46953	0.462568	3.36205	0.137585	0.890568	0.989754	1.46953	-0.845221	3.10527	-0.272189	0.785477	NA
SmallRNA_492	chr1	162991490	162991506	16	+	-	-	53.968	-1.92342	2.4399	-0.788319	0.43051	0.8821	53.968	-2.18828	2.44132	-0.896354	0.370064	0.849372	53.968	2.15442	2.29443	0.938979	0.347741	0.707658
SmallRNA_493	chr1	163456073	163456121	48	+	-	-	1.12467	5.80055	4.32159	1.34223	0.179523	NA	1.12467	4.45959	4.32159	1.03193	0.302104	0.841987	1.12467	3.82225	3.98763	0.958528	0.337797	NA
SmallRNA_494	chr1	163609573	163609589	16	+	-	-	1.51186	-4.09072	3.44593	-1.18712	0.235181	NA	1.51186	-4.13914	3.47769	-1.1902	0.233968	0.841987	1.51186	-0.511314	3.35781	-0.152276	0.878969	NA
SmallRNA_495	chr1	163696586	163696603	17	+	-	-	5.79481	-0.416073	3.27059	-0.127216	0.898769	0.966292	5.79481	-1.70263	3.27489	-0.519906	0.603129	0.93752	5.79481	3.97529	3.19496	1.24424	0.213412	NA
SmallRNA_496	chr1	164165486	164165502	16	-	-	-	9.50048	-3.57652	3.32421	-1.0759	0.281972	0.847114	9.50048	-3.813	3.36258	-1.13395	0.256814	0.841987	9.50048	-7.15051	3.08672	-2.31654	0.0205287	0.272636
SmallRNA_497	chr1	164876484	164876502	18	-	-	-	0.777969	-1.53076	3.22755	-0.474278	0.635301	NA	0.777969	-2.95976	3.24454	-0.91223	0.361648	0.846058	0.777969	0.206912	3.13353	0.0660316	0.947353	NA
SmallRNA_498	chr1	164954032	164954048	16	+	-	-	1.2827	-2.77237	3.67608	-0.754166	0.45075	NA	1.2827	-2.57609	3.71799	-0.692873	0.488389	0.881181	1.2827	0.628597	3.55512	0.176814	0.859654	NA
SmallRNA_499	chr1	165188112	165188129	17	+	-	-	1.9314	0.537023	3.9075	0.137434	0.890688	NA	1.9314	-5.43541	3.74603	-1.45098	0.146786	0.841987	1.9314	-0.501468	3.61772	-0.138614	0.889755	NA
SmallRNA_500	chr1	165624938	165624959	21	+	-	-	3.87208	2.85752	2.32608	1.22847	0.219269	NA	3.87208	3.54664	2.42466	1.46273	0.14354	0.841987	3.87208	5.3702	2.35469	2.28064	0.02257	NA
SmallRNA_501	chr1	165994276	165994295	19	+	-	-	9.49074	-2.56204	3.04606	-0.8411	0.400292	0.869067	9.49074	-2.05101	3.05619	-0.6711	0.502157	0.886091	9.49074	0.480056	2.88468	0.166416	0.86783	0.973262
SmallRNA_502	chr1	166096787	166096805	18	+	-	-	26.6209	1.18529	2.38511	0.496953	0.619223	0.905085	26.6209	0.128138	2.39521	0.0534974	0.957336	0.989754	26.6209	-2.60768	2.2035	-1.18342	0.236641	0.601061
SmallRNA_503	chr1	167171451	167171469	18	-	-	-	2.60805	-2.06104	2.46182	-0.837202	0.402479	NA	2.60805	-0.122349	2.55149	-0.047952	0.961754	0.989754	2.60805	2.70112	2.50017	1.08037	0.279976	NA
SmallRNA_506	chr1	170016809	170016829	20	-	-	-	5.79878	4.36734	3.27426	1.33384	NA	NA	5.79878	-3.87982	3.06327	-1.26656	NA	NA	5.79878	-0.537639	2.90656	-0.184974	NA	NA
SmallRNA_507	chr1	170026629	170026708	79	-	-	-	1.02546	5.69283	4.3221	1.31715	0.18779	NA	1.02546	4.35187	4.3221	1.00689	0.313988	0.841987	1.02546	3.71453	3.98818	0.931386	0.351654	NA
SmallRNA_508	chr1	171742016	171742034	18	-	-	-	1.10383	3.59726	2.76899	1.29913	0.193901	NA	1.10383	3.37221	2.80403	1.20263	0.22912	0.841987	1.10383	2.84243	2.60426	1.09146	0.275073	NA
SmallRNA_510	chr1	172188443	172188469	26	-	-	-	190.079	0.980073	1.44872	0.676511	0.498716	0.885671	190.079	1.30322	1.45112	0.898082	0.369142	0.84831	190.079	1.42007	1.34367	1.05685	0.290578	0.650185
SmallRNA_511	chr1	173417087	173417102	15	+	-	-	2.33551	-0.467751	3.40709	-0.137287	0.890804	NA	2.33551	-1.11564	3.43185	-0.325085	0.745117	0.989754	2.33551	-0.339749	3.20858	-0.105888	0.915671	NA
SmallRNA_512	chr1	173715000	173715052	52	+	-	-	1.21711	-0.243913	4.17452	-0.0584289	0.953407	NA	1.21711	3.71162	4.326	0.85798	0.390903	0.852069	1.21711	3.07428	3.99241	0.770033	0.441281	NA
SmallRNA_521	chr1	174635214	174635232	18	+	-	-	30.9215	4.55948	2.11958	2.15113	0.0314662	0.498009	30.9215	4.06963	2.15196	1.89112	0.058608	0.841987	30.9215	1.77454	1.95379	0.908257	0.363742	0.71459
SmallRNA_522	chr1	174734665	174734685	20	-	-	-	2.84744	1.95985	2.2648	0.865349	0.386848	NA	2.84744	0.215168	2.25862	0.0952651	0.924104	0.989754	2.84744	-1.66804	2.02774	-0.822609	0.41073	NA
SmallRNA_523	chr1	175550497	175550527	30	-	-	-	1.27431	-1.30197	2.77236	-0.469625	0.638623	NA	1.27431	-2.05312	2.80283	-0.732518	0.463852	0.871847	1.27431	1.49076	2.7525	0.541601	0.588093	NA
SmallRNA_524	chr1	175666616	175666639	23	-	-	-	11.0343	3.1444	2.29304	1.37128	0.170288	0.77087	11.0343	0.0859409	2.26404	0.037959	0.96972	0.989754	11.0343	-0.923047	2.08801	-0.44207	0.658438	0.916506
SmallRNA_525	chr1	175678761	175678783	22	+	-	-	6.32487	-2.39382	2.50381	-0.956071	NA	NA	6.32487	-3.23157	2.51086	-1.28704	NA	NA	6.32487	1.12393	2.5041	0.448838	NA	NA
SmallRNA_526	chr1	175752103	175752123	20	+	-	-	1.60883	-4.15321	3.42325	-1.21323	0.22504	NA	1.60883	-4.25334	3.45251	-1.23195	0.217966	0.841987	1.60883	-0.512137	3.33832	-0.153412	0.878074	NA
SmallRNA_527	chr1	175870577	175870597	20	+	-	-	3.56047	-5.05203	3.97296	-1.2716	0.203514	NA	3.56047	-5.54063	3.98236	-1.39129	0.164136	0.841987	3.56047	-0.494666	3.82897	-0.12919	0.897207	NA
SmallRNA_528	chr1	175873119	175873136	17	-	-	-	1.6387	-0.532959	3.10584	-0.171599	0.863753	NA	1.6387	-2.4688	3.10565	-0.794938	0.42665	0.860049	1.6387	1.75574	3.03308	0.578865	0.56268	NA
SmallRNA_529	chr1	176486601	176486616	15	+	-	-	0.750203	-4.05871	4.23901	-0.957468	0.338331	NA	0.750203	0.148919	4.39009	0.0339218	0.97294	0.989754	0.750203	-0.48843	4.06176	-0.120251	0.904284	NA
SmallRNA_530	chr1	176964393	176964411	18	+	-	-	0.635477	-1.34025	4.1977	-0.319282	0.749512	NA	0.635477	2.23603	4.34492	0.514631	0.606811	0.938381	0.635477	1.59869	4.0129	0.398387	0.690345	NA
SmallRNA_531	chr1	177138230	177138249	19	-	-	-	12.5168	1.54291	3.39848	0.454001	0.649828	0.911518	12.5168	5.5854	3.58374	1.55854	0.119106	0.841987	12.5168	-1.83461	3.14133	-0.584023	0.559205	0.859511
SmallRNA_532	chr1	177748013	177748030	17	-	-	-	1.47039	-0.896194	3.09984	-0.28911	0.772497	NA	1.47039	1.14091	3.19721	0.356844	0.721209	0.989754	1.47039	2.84448	3.04312	0.934727	0.349929	NA
SmallRNA_533	chr1	177789532	177789549	17	+	-	-	4.31575	-3.5015	3.0316	-1.155	0.24809	NA	4.31575	-3.78559	3.04339	-1.24387	0.213546	0.841987	4.31575	1.41168	2.99391	0.471515	0.637273	NA
SmallRNA_534	chr1	178278759	178278782	23	+	-	-	4.01394	-0.564611	3.55736	-0.158716	NA	NA	4.01394	-4.23475	3.53564	-1.19773	NA	NA	4.01394	1.5965	3.43029	0.465412	NA	NA
SmallRNA_535	chr1	178748000	178748015	15	+	-	-	0.495556	-3.4619	4.24407	-0.815703	0.41467	NA	0.495556	0.14891	4.39009	0.0339197	0.972941	0.989754	0.495556	-0.488439	4.06176	-0.120253	0.904283	NA
SmallRNA_536	chr1	181235752	181235768	16	+	-	-	0.92724	-4.36372	4.23713	-1.02988	0.303067	NA	0.92724	0.148924	4.39009	0.0339228	0.972939	0.989754	0.92724	-0.488425	4.06176	-0.12025	0.904285	NA
SmallRNA_537	chr1	181349106	181349123	17	+	-	-	38.4444	0.0602044	2.81986	0.0213501	0.982966	0.992649	38.4444	0.038209	2.82281	0.0135358	0.9892	0.995708	38.4444	3.14771	2.63905	1.19274	0.23297	0.601061
SmallRNA_538	chr1	181497026	181497042	16	+	-	-	4.58182	-0.637501	2.40379	-0.265207	0.79085	NA	4.58182	-2.77716	2.39337	-1.16036	0.245904	0.841987	4.58182	-4.22329	2.20339	-1.91673	0.0552723	NA
SmallRNA_539	chr1	181657659	181657680	21	+	-	-	1.90669	-5.38939	3.84916	-1.40015	0.16147	NA	1.90669	-0.709003	3.99665	-0.1774	0.859195	0.989754	1.90669	-0.498066	3.72002	-0.133888	0.893491	NA
SmallRNA_540	chr1	182060778	182060803	25	+	-	-	13.0693	2.88601	3.8435	0.75088	0.452725	0.8821	13.0693	2.31435	3.86133	0.599365	0.548929	0.910975	13.0693	0.871554	3.55828	0.244937	0.806505	0.970167
SmallRNA_541	chr1	182396506	182396525	19	-	-	-	5.88649	1.53163	2.13489	0.717429	0.473109	0.885671	5.88649	0.280481	2.15114	0.130387	0.89626	0.989754	5.88649	-0.421935	1.98068	-0.213026	0.831307	NA
SmallRNA_542	chr1	182687569	182687584	15	+	-	-	1.78631	-2.94225	3.40667	-0.863671	0.387768	NA	1.78631	-5.05464	3.40365	-1.48506	0.137527	0.841987	1.78631	-0.513353	3.31021	-0.155082	0.876757	NA
SmallRNA_543	chr1	182837259	182837274	15	+	-	-	11.7632	-0.928053	2.83014	-0.327918	0.742974	0.922703	11.7632	-2.17507	2.83718	-0.76663	0.443302	0.864885	11.7632	-3.52731	2.6244	-1.34404	0.178934	0.548777
SmallRNA_544	chr1	183070423	183070442	19	+	-	-	0.51109	-1.75589	4.0651	-0.431942	0.665783	NA	0.51109	0.342877	4.17187	0.0821878	0.934497	0.989754	0.51109	0.882021	3.89359	0.226531	0.820788	NA
SmallRNA_545	chr1	183109530	183109546	16	+	-	-	1.90719	0.0490011	2.05254	0.0238734	0.980954	NA	1.90719	1.63423	2.18589	0.747629	0.454684	0.868549	1.90719	2.05156	2.12171	0.966939	0.333575	NA
SmallRNA_546	chr1	183418356	183418377	21	+	-	-	0.916148	4.35075	3.25776	1.3355	0.181712	NA	0.916148	1.41408	3.14669	0.449386	0.653153	0.963534	0.916148	3.31335	3.00222	1.10363	0.269753	NA
SmallRNA_547	chr1	183812898	183812914	16	+	-	-	1.45414	-1.80159	3.12705	-0.576132	0.564526	NA	1.45414	-1.79498	3.16795	-0.566608	0.570981	0.925669	1.45414	1.59461	3.06759	0.519826	0.603185	NA
SmallRNA_548	chr1	183952904	183952923	19	-	-	-	2.97672	1.8403	2.3854	0.771486	0.440419	NA	2.97672	1.54252	2.44097	0.631927	0.527434	0.899673	2.97672	3.8749	2.40728	1.60966	0.107472	NA
SmallRNA_549	chr1	184037416	184037433	17	+	-	-	2.22242	-0.847617	3.12461	-0.271272	0.786182	NA	2.22242	-1.6492	3.14197	-0.524894	0.599657	0.935858	2.22242	2.58678	3.06281	0.844579	0.398346	NA
SmallRNA_550	chr1	184119487	184119503	16	-	-	-	1.21194	-1.48958	1.99055	-0.748326	0.454263	NA	1.21194	-1.69957	2.06328	-0.823723	0.410097	0.855401	1.21194	-0.899487	2.00963	-0.447589	0.65445	NA
SmallRNA_551	chr1	184133351	184133407	56	+	-	-	0.543004	2.11656	4.24051	0.499128	0.617689	NA	0.543004	3.40255	4.32859	0.786064	0.43183	0.860943	0.543004	2.76521	3.99521	0.692131	0.488855	NA
SmallRNA_552	chr1	184361168	184361186	18	-	-	-	2.37955	-2.83416	2.34913	-1.20647	0.227635	NA	2.37955	-0.801275	2.448	-0.327319	0.743427	0.989754	2.37955	0.712874	2.38857	0.298452	0.765358	NA
SmallRNA_553	chr1	184378099	184378123	24	+	-	-	2.39558	0.294352	2.55089	0.115392	0.908134	NA	2.39558	2.95329	2.69014	1.09782	0.272283	0.841987	2.39558	4.14658	2.56752	1.61501	0.106308	NA
SmallRNA_554	chr1	184688459	184688477	18	+	-	-	1.24855	0.399348	4.17584	0.0956329	0.923812	NA	1.24855	3.99837	4.32404	0.924683	0.355131	0.846058	1.24855	3.36103	3.99028	0.842303	0.399618	NA
SmallRNA_555	chr1	184747958	184747978	20	+	-	-	0.643893	1.06855	3.83176	0.278865	0.780348	NA	0.643893	3.39283	3.97005	0.854607	0.392769	0.852069	0.643893	2.75549	3.6621	0.752435	0.45179	NA
SmallRNA_556	chr1	184765047	184765067	20	+	-	-	3.75113	-2.74414	2.21188	-1.24064	0.21474	NA	3.75113	-1.65057	2.30661	-0.715581	0.47425	0.874859	3.75113	-3.37403	2.08629	-1.61724	0.105827	NA
SmallRNA_557	chr1	184991007	184991023	16	+	-	-	12.5934	-2.74233	2.88327	-0.951118	0.341544	0.861437	12.5934	-3.79179	2.8866	-1.31359	0.188985	0.841987	12.5934	-2.5046	2.68933	-0.931308	0.351694	0.712247
SmallRNA_558	chr1	185546193	185546210	17	+	-	-	0.453497	-3.33132	4.24548	-0.784674	0.432645	NA	0.453497	0.148908	4.39009	0.0339192	0.972942	0.989754	0.453497	-0.488441	4.06176	-0.120253	0.904282	NA
SmallRNA_559	chr1	185654449	185654466	17	-	-	-	5.74917	-3.51756	2.53396	-1.38817	0.165086	0.760193	5.74917	-1.42768	2.57775	-0.553847	0.579683	0.92862	5.74917	0.541979	2.50261	0.216566	0.828547	NA
SmallRNA_560	chr1	185901817	185901835	18	-	-	-	234.519	-0.581189	2.23282	-0.260294	0.794637	0.936702	234.519	-2.2356	2.23298	-1.00118	0.316742	0.841987	234.519	-2.64796	2.06781	-1.28057	0.200346	0.569551
SmallRNA_561	chr1	186737424	186737443	19	-	-	-	0.951464	-4.4	4.23693	-1.03849	0.299043	NA	0.951464	0.148925	4.39009	0.033923	0.972939	0.989754	0.951464	-0.488425	4.06176	-0.12025	0.904285	NA
SmallRNA_562	chr1	186860280	186860298	18	+	-	-	70.1784	-1.76305	2.66516	-0.661516	0.508281	0.885671	70.1784	-2.47856	2.66732	-0.929231	0.352769	0.845448	70.1784	-3.9981	2.47079	-1.61815	0.105631	0.468749
SmallRNA_563	chr1	186918450	186918472	22	+	-	-	8.68848	0.183109	1.9955	0.0917613	0.926888	0.97082	8.68848	-0.187	2.05023	-0.0912092	0.927326	0.989754	8.68848	-3.34564	1.8365	-1.82174	0.0684939	0.409138
SmallRNA_564	chr1	186988588	186988605	17	-	-	-	3.67873	0.256111	2.63032	0.0973689	0.922433	NA	3.67873	-2.06304	2.61307	-0.789507	0.429816	0.860801	3.67873	-3.1179	2.40762	-1.29502	0.195315	NA
SmallRNA_565	chr1	187155768	187155786	18	+	-	-	3.23137	-4.02909	3.19468	-1.26119	0.207241	NA	3.23137	-5.65747	3.19809	-1.76902	0.076891	0.841987	3.23137	-2.49274	3.08707	-0.807478	0.419391	NA
SmallRNA_566	chr1	187765462	187765478	16	-	-	-	2.84842	-1.1873	3.27469	-0.362569	0.716927	NA	2.84842	-2.84883	3.27828	-0.869001	0.384846	0.852062	2.84842	0.502125	3.16815	0.158491	0.87407	NA
SmallRNA_567	chr1	189867401	189867420	19	+	-	-	2.53193	0.437737	2.84207	0.15402	NA	NA	2.53193	2.34214	2.94384	0.795607	NA	NA	2.53193	4.12909	2.81648	1.46604	NA	NA
SmallRNA_568	chr1	191031797	191031815	18	-	-	-	2.70645	-1.35748	2.5384	-0.534776	0.592805	NA	2.70645	2.67857	2.70795	0.989148	0.322591	0.841987	2.70645	3.48339	2.56389	1.35864	0.174261	NA
SmallRNA_569	chr1	191788833	191788851	18	+	-	-	7.46605	-2.06852	3.52335	-0.587088	0.557144	0.896599	7.46605	-2.33787	3.53101	-0.662097	0.507909	0.890758	7.46605	-0.363545	3.30211	-0.110095	0.912334	NA
SmallRNA_570	chr1	192102728	192102747	19	+	-	-	5.58648	1.43314	3.7325	0.383963	0.701006	NA	5.58648	-1.63788	3.71254	-0.441174	0.659087	0.965495	5.58648	-1.327	3.44581	-0.385104	0.700161	NA
SmallRNA_571	chr1	192183614	192183713	99	-	-	-	2.21929	6.72524	4.30782	1.56117	0.118484	NA	2.21929	5.38427	4.30782	1.24988	0.211342	0.841987	2.21929	4.74694	3.9727	1.19489	0.23213	NA
SmallRNA_572	chr1	192476844	192476860	16	-	-	-	18.3404	1.80429	3.08088	0.585642	0.558116	0.896599	18.3404	-1.01707	3.07739	-0.330499	0.741023	0.989754	18.3404	1.75678	2.87149	0.611799	0.540671	0.853823
SmallRNA_573	chr1	192831353	192831372	19	+	-	-	1.08969	-4.59552	4.23594	-1.08489	0.277971	NA	1.08969	0.148928	4.39009	0.0339236	0.972938	0.989754	1.08969	-0.488422	4.06176	-0.120249	0.904286	NA
SmallRNA_574	chr1	194902117	194902139	22	-	-	-	37.5931	-1.63641	3.39998	-0.481301	NA	NA	37.5931	0.213789	3.40575	0.062773	NA	NA	37.5931	2.23755	3.16958	0.705946	NA	NA
SmallRNA_575	chr1	195286784	195286810	26	+	-	-	6.49296	2.60012	2.81256	0.924465	0.355244	0.863531	6.49296	3.20346	2.89416	1.10687	0.268351	0.841987	6.49296	0.302593	2.59972	0.116394	0.90734	NA
SmallRNA_576	chr1	195726571	195726746	175	+	-	-	10.9381	3.09885	1.62514	1.90682	0.0565442	0.579582	10.9381	1.37877	1.62874	0.846528	0.397258	0.853102	10.9381	-0.223017	1.47581	-0.151115	0.879885	0.973262
SmallRNA_577	chr1	196488515	196488534	19	-	-	-	4.84677	-2.76815	2.46986	-1.12077	0.262385	NA	4.84677	-1.06192	2.51248	-0.422658	0.672545	0.970261	4.84677	2.18253	2.50476	0.871353	0.383561	NA
SmallRNA_578	chr1	196990010	196990050	40	+	-	-	0.97633	5.63629	4.32238	1.30398	0.192241	NA	0.97633	4.29533	4.32238	0.993742	0.320349	0.841987	0.97633	3.65799	3.98848	0.917138	0.35907	NA
SmallRNA_579	chr1	198006544	198006562	18	+	-	-	1.76747	0.177586	3.64843	0.0486746	0.961179	NA	1.76747	-2.06164	3.64238	-0.566015	0.571384	0.925797	1.76747	2.24043	3.50756	0.638744	0.52299	NA
SmallRNA_580	chr1	198258716	198258735	19	-	-	-	2.52225	0.740352	2.51427	0.29446	0.768406	NA	2.52225	-1.5323	2.50458	-0.6118	0.54067	0.906548	2.52225	0.550555	2.41912	0.227585	0.819969	NA
SmallRNA_582	chr1	199036749	199036770	21	-	-	-	0.696715	-3.17008	4.22198	-0.750852	0.452742	NA	0.696715	0.872805	4.37248	0.199613	0.841783	0.989754	0.696715	0.235458	4.04273	0.0582423	0.953556	NA
SmallRNA_583	chr1	199247092	199247110	18	+	-	-	1.82849	0.220336	4.06253	0.0542362	0.956747	NA	1.82849	4.4169	4.21985	1.0467	0.29524	0.841987	1.82849	3.77956	3.89312	0.970831	0.331633	NA
SmallRNA_584	chr1	199520221	199520309	88	-	-	-	1.90322	6.50827	4.31091	1.50972	0.131115	NA	1.90322	5.1673	4.31091	1.19866	0.230661	0.841987	1.90322	4.52997	3.97605	1.13931	0.254572	NA
SmallRNA_585	chr1	200274816	200274835	19	+	-	-	2.52874	3.50336	2.41925	1.44812	0.147584	NA	2.52874	2.75629	2.4596	1.12062	0.262448	0.841987	2.52874	4.75723	2.39265	1.98827	0.0467817	NA
SmallRNA_586	chr1	200595005	200595023	18	-	-	-	561.639	-2.15357	3.0997	-0.694768	0.4872	0.885671	561.639	-2.3229	3.09981	-0.749366	0.453636	0.868272	561.639	1.06372	2.8713	0.370466	0.711036	0.943954
SmallRNA_587	chr1	201076301	201076318	17	-	-	-	6.41658	7.97814	2.94846	2.70586	0.00681276	0.286225	6.41658	3.64485	2.80679	1.29858	0.194087	0.841987	6.41658	2.70074	2.56472	1.05304	0.292325	NA
SmallRNA_589	chr1	201404704	201404722	18	+	-	-	1.27406	-0.432361	4.07391	-0.106129	0.91548	NA	1.27406	-4.78067	3.96998	-1.2042	0.228511	0.841987	1.27406	-0.495331	3.809	-0.130042	0.896533	NA
SmallRNA_590	chr1	201647605	201647622	17	-	-	-	51.7649	-3.7278	2.53403	-1.4711	0.141264	0.71484	51.7649	-3.63107	2.53572	-1.43197	0.152153	0.841987	51.7649	-0.894441	2.36271	-0.378565	0.705011	0.941154
SmallRNA_591	chr1	201647696	201647717	21	+	-	-	26.8968	-3.58158	2.75992	-1.29771	0.194386	0.792229	26.8968	-5.26045	2.76045	-1.90565	0.0566961	0.841987	26.8968	-3.65945	2.56998	-1.42392	0.154469	0.522168
SmallRNA_592	chr1	202044892	202044909	17	+	-	-	3.91741	-3.61186	3.44055	-1.04979	0.293813	NA	3.91741	0.125667	3.62061	0.0347088	0.972312	0.989754	3.91741	-5.83513	3.20159	-1.82257	0.0683686	NA
SmallRNA_593	chr1	202168060	202168078	18	-	-	-	1.89808	4.98778	4.11371	1.21248	0.22533	NA	1.89808	-1.41712	3.96407	-0.357492	0.720723	0.989754	1.89808	3.00947	3.79525	0.792958	0.427802	NA
SmallRNA_594	chr1	202627264	202627281	17	+	-	-	0.730801	-4.02092	4.23927	-0.948494	0.342878	NA	0.730801	0.148919	4.39009	0.0339216	0.97294	0.989754	0.730801	-0.48843	4.06176	-0.120251	0.904284	NA
SmallRNA_595	chr1	203405317	203405333	16	+	-	-	0.873853	-4.27707	4.23762	-1.00931	0.312827	NA	0.873853	0.148923	4.39009	0.0339225	0.972939	0.989754	0.873853	-0.488427	4.06176	-0.12025	0.904285	NA
SmallRNA_596	chr1	203618122	203618141	19	-	-	-	3.43748	-3.74041	2.09347	-1.7867	0.073986	NA	3.43748	-2.55993	2.14115	-1.19559	0.231857	0.841987	3.43748	0.0482645	2.17289	0.0222122	0.982279	NA
SmallRNA_597	chr1	203955686	203955704	18	-	-	-	0.656713	0.0412889	4.19182	0.00984987	0.992141	NA	0.656713	3.05839	4.33217	0.705971	0.480206	0.876709	0.656713	2.42105	3.99909	0.605398	0.544914	NA
SmallRNA_598	chr1	204155943	204155962	19	+	-	-	1.15522	-3.9019	2.95615	-1.31993	0.186859	NA	1.15522	-0.316932	3.11842	-0.101632	0.919049	0.989754	1.15522	0.196447	2.93013	0.0670439	0.946547	NA
SmallRNA_600	chr1	204506526	204506573	47	+	-	-	28.9957	2.02908	1.96532	1.03244	0.301866	0.848333	28.9957	2.33481	1.98113	1.17852	0.238587	0.841987	28.9957	3.24712	1.84868	1.75645	0.0790115	0.429873
SmallRNA_601	chr1	204507055	204507102	47	+;-	-	-	14.112	0.942062	1.93867	0.485931	0.627016	0.9054	14.112	1.89999	1.97081	0.964066	0.335013	0.842222	14.112	2.15474	1.8312	1.17668	0.239323	0.60159
SmallRNA_602	chr1	204702807	204702823	16	-	-	-	1.52473	-2.00032	3.29286	-0.607473	0.543537	NA	1.52473	-0.586916	3.37007	-0.174155	0.861743	0.989754	1.52473	0.234434	3.18968	0.0734975	0.94141	NA
SmallRNA_603	chr1	204967354	204967375	21	+	-	-	3.73004	-5.08581	2.19617	-2.31576	0.0205713	NA	3.73004	-4.20643	2.23071	-1.8857	0.059336	0.841987	3.73004	-0.599638	2.28756	-0.26213	0.793221	NA
SmallRNA_604	chr1	205001808	205001828	20	-	-	-	28.6788	-0.306116	2.92551	-0.104637	0.916664	0.968965	28.6788	-1.94905	2.92878	-0.665479	0.505744	0.889451	28.6788	-4.89599	2.70536	-1.80974	0.0703362	0.414879
SmallRNA_605	chr1	205218829	205218847	18	-	-	-	0.774686	-3.69032	3.73871	-0.987059	0.323614	NA	0.774686	-2.47365	3.81022	-0.649215	0.516199	0.894216	0.774686	-0.501608	3.61323	-0.138825	0.889588	NA
SmallRNA_606	chr1	205718201	205718247	46	-	-	-	0.900368	-1.96557	4.19226	-0.468856	0.639172	NA	0.900368	2.23604	4.34492	0.514633	0.60681	0.938381	0.900368	1.5987	4.0129	0.398389	0.690344	NA
SmallRNA_607	chr1	205750043	205750066	23	-	-	-	28.2524	9.40186	4.29098	2.19107	0.0284464	0.493017	28.2524	0.966903	4.13152	0.234031	0.814961	0.989754	28.2524	0.849856	3.82476	0.222198	0.82416	0.973262
SmallRNA_608	chr1	205966279	205966295	16	-	-	-	0.803406	-2.84643	3.8312	-0.742959	0.457506	NA	0.803406	-3.15262	3.87872	-0.812799	0.416333	0.856365	0.803406	-1.25031	3.68203	-0.33957	0.73418	NA
SmallRNA_609	chr1	205982673	205982688	15	-	-	-	6.89841	-0.72366	3.06878	-0.235814	0.813577	0.941912	6.89841	-3.504	3.04969	-1.14897	0.250568	0.841987	6.89841	-4.6945	2.82439	-1.66213	0.0964874	NA
SmallRNA_610	chr1	206507870	206507891	21	+	-	-	2.20448	-3.36225	3.61845	-0.929194	0.352789	NA	2.20448	1.86285	3.79991	0.490235	0.623968	0.9512	2.20448	1.2255	3.50831	0.349314	0.726854	NA
SmallRNA_611	chr1	206551352	206551368	16	-	-	-	22.0723	0.254877	2.67139	0.0954097	0.923989	0.970717	22.0723	-0.583602	2.67464	-0.218198	0.827275	0.989754	22.0723	0.998954	2.48743	0.401601	0.687978	0.93335
SmallRNA_612	chr1	206980540	206980564	24	-	-	-	246.117	-1.33139	2.60047	-0.51198	0.608665	0.902419	246.117	-2.55422	2.60125	-0.981921	0.326139	0.842222	246.117	-5.21073	2.40884	-2.16317	0.0305282	0.320009
SmallRNA_613	chr1	207454583	207454611	28	-	-	-	1.80165	-4.14046	2.07909	-1.99147	0.0464288	NA	1.80165	0.257408	2.33572	0.110205	0.912247	0.989754	1.80165	-0.869656	2.16406	-0.401864	0.687784	NA
SmallRNA_614	chr1	207866189	207866211	22	-	-	-	2.66505	-2.16642	3.20959	-0.674982	0.499687	NA	2.66505	-5.26493	3.18225	-1.65447	0.098032	0.841987	2.66505	-3.79159	2.99964	-1.26401	0.206225	NA
SmallRNA_615	chr1	208984271	208984287	16	+	-	-	4.692	-3.64218	3.12844	-1.16422	0.244336	NA	4.692	-0.738316	3.29527	-0.224053	0.822716	0.989754	4.692	-6.13261	2.91219	-2.10584	0.0352183	NA
SmallRNA_616	chr1	209505742	209505759	17	+	-	-	9.52989	2.66689	2.59531	1.02758	0.304148	0.848936	9.52989	2.24907	2.62018	0.858366	0.39069	0.852069	9.52989	4.94482	2.56813	1.92545	0.0541726	0.389533
SmallRNA_617	chr1	210565895	210565916	21	+	-	-	32.1252	0.784039	1.7705	0.442833	NA	NA	32.1252	1.32537	1.78107	0.74414	NA	NA	32.1252	3.34001	1.68164	1.98616	NA	NA
SmallRNA_618	chr1	210693108	210693125	17	-	-	-	5.57354	-4.22107	2.70248	-1.56192	0.118306	NA	5.57354	-6.59356	2.69886	-2.44309	0.0145621	0.841987	5.57354	-3.47938	2.59103	-1.34286	0.179318	NA
SmallRNA_619	chr1	210717665	210717683	18	+	-	-	4.16747	-2.18595	2.98638	-0.731972	0.464186	NA	4.16747	-3.21601	3.00481	-1.07029	0.284491	0.841987	4.16747	-4.25126	2.77849	-1.53006	0.126002	NA
SmallRNA_620	chr1	211515632	211515652	20	+	-	-	3.63939	-0.890448	3.99253	-0.223029	0.823513	NA	3.63939	4.83012	4.15913	1.16133	0.245509	0.841987	3.63939	4.19278	3.83587	1.09304	0.274374	NA
SmallRNA_621	chr1	211906414	211906433	19	+	-	-	13.2619	-2.23697	2.44312	-0.915619	0.359867	0.863531	13.2619	-4.25966	2.44292	-1.74368	0.0812155	0.841987	13.2619	3.07631	2.48556	1.23767	0.215837	0.589044
SmallRNA_622	chr1	212139703	212139722	19	-	-	-	0.517549	-3.3443	4.24533	-0.787759	0.430838	NA	0.517549	-1.28724	4.3389	-0.296675	0.766715	0.989754	0.517549	-0.488419	4.06176	-0.120248	0.904287	NA
SmallRNA_623	chr1	212208629	212208648	19	+	-	-	0.958039	-3.55529	3.30688	-1.07512	0.282321	NA	0.958039	-2.80748	3.37757	-0.831213	0.405853	0.855401	0.958039	-1.22058	3.22825	-0.378095	0.70536	NA
SmallRNA_624	chr1	212247367	212247382	15	-	-	-	1.24636	-2.75229	3.16387	-0.869915	0.384347	NA	1.24636	-3.91034	3.18592	-1.22738	0.219679	0.841987	1.24636	-2.49536	3.04219	-0.820251	0.412073	NA
SmallRNA_625	chr1	212726758	212726778	20	-	-	-	0.926077	-3.04207	3.79208	-0.802218	0.422427	NA	0.926077	-0.711398	3.9242	-0.181285	0.856144	0.989754	0.926077	-3.16093	3.57524	-0.884118	0.376632	NA
SmallRNA_626	chr1	213610227	213610245	18	-	-	-	0.439758	-3.2875	4.24598	-0.77426	0.438777	NA	0.439758	0.148908	4.39009	0.0339191	0.972942	0.989754	0.439758	-0.488442	4.06176	-0.120254	0.904282	NA
SmallRNA_627	chr1	213643093	213643110	17	+	-	-	1.55099	-1.32763	2.23116	-0.595041	0.551816	NA	1.55099	1.48853	2.4	0.620221	0.535112	0.904209	1.55099	1.12411	2.27447	0.494227	0.621146	NA
SmallRNA_629	chr1	214958625	214958643	18	-	-	-	51.8623	-2.30866	3.07477	-0.750841	0.452749	0.8821	51.8623	-3.61585	3.07526	-1.17579	0.23968	0.841987	51.8623	-0.923503	2.85606	-0.323349	0.746431	0.962937
SmallRNA_630	chr1	215309528	215309544	16	+	-	-	0.761628	4.37302	3.71585	1.17686	0.239253	NA	0.761628	3.97206	3.7193	1.06796	0.28554	0.841987	0.761628	3.33471	3.42816	0.972742	0.330681	NA
SmallRNA_631	chr1	215557010	215557029	19	+	-	-	1.2095	-4.02556	3.48261	-1.1559	0.247722	NA	1.2095	-3.52437	3.53501	-0.99699	0.318769	0.841987	1.2095	-0.510002	3.38962	-0.15046	0.880402	NA
SmallRNA_632	chr1	215728062	215728081	19	-	-	-	3.36716	0.859664	2.70733	0.317532	0.75084	NA	3.36716	-0.526294	2.64914	-0.198666	0.842524	0.989754	3.36716	-4.58315	2.3452	-1.95427	0.0506695	NA
SmallRNA_633	chr1	216503073	216503092	19	-	-	-	16.2905	0.299821	1.54751	0.193745	0.846376	0.950163	16.2905	0.093603	1.56512	0.0598058	0.95231	0.989754	16.2905	-0.436904	1.44507	-0.302341	0.762392	0.96464
SmallRNA_634	chr1	216638466	216638481	15	+	-	-	1.59411	-1.1469	2.32919	-0.492402	0.622435	NA	1.59411	-1.96632	2.35643	-0.834449	0.404028	0.855084	1.59411	1.90428	2.37637	0.80134	0.422935	NA
SmallRNA_635	chr1	216799257	216799276	19	-	-	-	2.40263	-0.320624	3.60865	-0.0888488	0.929202	NA	2.40263	1.44299	3.68262	0.391837	0.695179	0.980944	2.40263	3.76077	3.49189	1.077	0.28148	NA
SmallRNA_636	chr1	217631404	217631423	19	-	-	-	35.2068	4.2614	1.90018	2.24263	0.0249209	0.466575	35.2068	3.23024	1.91306	1.68852	0.0913109	0.841987	35.2068	2.53666	1.76089	1.44056	0.14971	0.518941
SmallRNA_637	chr1	217921844	217921864	20	-	-	-	7.61152	-3.14232	2.65583	-1.18318	0.236739	0.816755	7.61152	-4.05478	2.66142	-1.52354	0.127623	0.841987	7.61152	-1.49995	2.51875	-0.595515	0.551499	0.856288
SmallRNA_638	chr1	218126906	218126923	17	-	-	-	1.56593	-3.26328	3.68384	-0.885837	0.375706	NA	1.56593	-4.2419	3.70229	-1.14575	0.251898	0.841987	1.56593	-2.47198	3.51658	-0.702948	0.482088	NA
SmallRNA_639	chr1	218324284	218324302	18	+	-	-	0.904147	2.7904	4.23568	0.658783	0.510035	NA	0.904147	4.07124	4.3236	0.941632	0.346381	0.845448	0.904147	3.4339	3.98981	0.860669	0.389421	NA
SmallRNA_640	chr1	218505593	218505612	19	+	-	-	3.80923	-6.40084	4.23107	-1.51282	0.130326	NA	3.80923	0.148955	4.39009	0.0339299	0.972933	0.989754	3.80923	-0.488394	4.06176	-0.120242	0.904291	NA
SmallRNA_641	chr1	218618651	218618669	18	-	-	-	2.9594	-3.26209	3.21972	-1.01316	0.310984	NA	2.9594	-5.01269	3.222	-1.55577	0.119763	0.841987	2.9594	-1.46044	3.12831	-0.466848	0.640609	NA
SmallRNA_642	chr1	219263168	219263186	18	+	-	-	1.01548	-3.7359	4.11551	-0.907761	0.364005	NA	1.01548	0.870813	4.27333	0.203779	0.838527	0.989754	1.01548	0.233465	3.9508	0.0590931	0.952878	NA
SmallRNA_643	chr1	219362621	219362640	19	+	-	-	0.483722	-3.42493	4.24445	-0.806918	0.419714	NA	0.483722	0.14891	4.39009	0.0339196	0.972941	0.989754	0.483722	-0.48844	4.06176	-0.120253	0.904283	NA
SmallRNA_644	chr1	219988376	219988392	16	-	-	-	1.30735	0.524543	3.18084	0.164907	0.869017	NA	1.30735	-2.46725	3.1419	-0.785272	0.432294	0.860943	1.30735	1.59457	3.06228	0.520714	0.602566	NA
SmallRNA_645	chr1	220748483	220748502	19	+	-	-	23.4073	-1.79574	2.90423	-0.618319	0.536365	0.887763	23.4073	-3.19803	2.90518	-1.10081	0.270981	0.841987	23.4073	0.61283	2.72568	0.224836	0.822107	0.973262
SmallRNA_646	chr1	221024587	221024607	20	+	-	-	1.79386	-5.31498	4.23326	-1.25553	0.209287	NA	1.79386	0.148939	4.39009	0.0339261	0.972936	0.989754	1.79386	-0.488411	4.06176	-0.120246	0.904288	NA
SmallRNA_647	chr1	221229310	221229328	18	+	-	-	6.47132	-0.477741	3.63051	-0.131591	0.895308	0.966064	6.47132	1.71023	3.67678	0.465143	0.641829	0.957803	6.47132	5.09473	3.5128	1.45033	0.146965	NA
SmallRNA_648	chr1	221271438	221271456	18	+	-	-	10.8323	-2.24876	2.99895	-0.74985	0.453345	0.8821	10.8323	-1.59599	3.00851	-0.530492	0.595771	0.93498	10.8323	2.69918	2.93418	0.919911	0.357619	0.712678
SmallRNA_649	chr1	221645278	221645293	15	-	-	-	0.445422	-3.30671	4.24576	-0.778826	0.436082	NA	0.445422	0.148908	4.39009	0.0339192	0.972942	0.989754	0.445422	-0.488441	4.06176	-0.120254	0.904282	NA
SmallRNA_650	chr1	221665116	221665134	18	-	-	-	6.28607	-4.32474	2.58546	-1.67271	0.0943837	0.653864	6.28607	-1.86838	2.6306	-0.710249	0.47755	0.875429	6.28607	2.02555	2.61109	0.775748	0.437898	NA
SmallRNA_651	chr1	221737105	221737124	19	-	-	-	5.23532	-1.73412	2.47485	-0.7007	0.48349	NA	5.23532	-1.39404	2.49476	-0.558788	0.576306	0.9285	5.23532	2.78192	2.50676	1.10977	0.267099	NA
SmallRNA_652	chr1	221841156	221841173	17	+	-	-	21.1828	-0.825219	2.42335	-0.340529	0.733458	0.92124	21.1828	-2.79023	2.42332	-1.15141	0.249563	0.841987	21.1828	-3.30509	2.24906	-1.46955	0.141685	0.515057
SmallRNA_653	chr1	221893748	221893766	18	+	-	-	4.50124	-1.17962	3.97984	-0.296399	0.766925	NA	4.50124	4.95874	4.14784	1.1955	0.231892	0.841987	4.50124	4.3214	3.82501	1.12978	0.25857	NA
SmallRNA_654	chr1	223287451	223287470	19	+	-	-	3.59378	-2.57309	2.14162	-1.20147	0.22957	NA	3.59378	-0.51908	2.21659	-0.23418	0.814845	0.989754	3.59378	2.78006	2.23503	1.24386	0.21355	NA
SmallRNA_655	chr1	223481470	223481488	18	-	-	-	1.22455	0.349588	2.78293	0.125619	0.900034	NA	1.22455	-0.0279376	2.83873	-0.0098416	0.992148	0.996961	1.22455	2.80585	2.75148	1.01976	0.307843	NA
SmallRNA_656	chr1	223486031	223486046	15	-	-	-	1.76637	-1.55564	3.97629	-0.391228	0.695628	NA	1.76637	-5.20304	3.93475	-1.32233	0.186058	0.841987	1.76637	-0.496092	3.7831	-0.131134	0.89567	NA
SmallRNA_657	chr1	223999702	223999720	18	+	-	-	1.30974	-2.97315	2.3914	-1.24327	0.21377	NA	1.30974	-2.96346	2.46477	-1.20233	0.229237	0.841987	1.30974	-3.25339	2.30908	-1.40895	0.158849	NA
SmallRNA_658	chr1	224047725	224047742	17	+	-	-	2.23577	-4.1118	4.02103	-1.02257	0.30651	NA	2.23577	-5.03864	4.03144	-1.24984	0.211359	0.841987	2.23577	-0.493567	3.86744	-0.127621	0.898449	NA
SmallRNA_660	chr1	224287868	224287886	18	-	-	-	5.36071	-2.57081	3.84781	-0.668123	0.504055	NA	5.36071	-5.41807	3.83362	-1.4133	0.157567	0.841987	5.36071	-5.70797	3.5633	-1.60188	0.109183	NA
SmallRNA_661	chr1	224684747	224684763	16	-	-	-	1.28779	-3.28922	4.17113	-0.788568	0.430365	NA	1.28779	-4.2598	4.18745	-1.01728	0.309021	0.841987	1.28779	-0.490094	3.99473	-0.122685	0.902356	NA
SmallRNA_662	chr1	224889083	224889103	20	+	-	-	1.37638	-1.08217	3.56455	-0.303593	0.761438	NA	1.37638	3.42409	3.74505	0.914297	0.360561	0.846058	1.37638	2.78675	3.45287	0.807082	0.419619	NA
SmallRNA_663	chr1	225255241	225255260	19	-	-	-	6.93389	-0.365891	3.32853	-0.109926	0.912468	0.96782	6.93389	-3.16122	3.3232	-0.951257	0.341474	0.844489	6.93389	2.50316	3.23845	0.772951	0.439551	NA
SmallRNA_664	chr1	225431710	225431732	22	+	-	-	13.0695	-2.83687	3.45497	-0.8211	NA	NA	13.0695	-0.823624	3.46972	-0.237375	NA	NA	13.0695	2.96271	3.3439	0.886005	NA	NA
SmallRNA_665	chr1	225462292	225462312	20	+	-	-	1.91793	-0.863232	3.16417	-0.272815	0.784996	NA	1.91793	-0.85582	3.19994	-0.267449	0.789123	0.989754	1.91793	2.72947	3.09848	0.880906	0.378369	NA
SmallRNA_666	chr1	225684143	225684163	20	-	-	-	3.62634	1.48788	4.3056	0.34557	0.729666	NA	3.62634	-6.33827	4.14948	-1.52748	0.126641	0.841987	3.62634	-0.49043	3.98349	-0.123116	0.902016	NA
SmallRNA_667	chr1	225898633	225898651	18	+	-	-	13.3452	-6.76875	2.78044	-2.43441	0.0149159	0.392893	13.3452	-5.87789	2.79028	-2.10656	0.035156	0.841987	13.3452	-4.81053	2.61377	-1.84046	0.065701	0.408512
SmallRNA_668	chr1	226051569	226051585	16	-	-	-	2.32659	-5.11436	3.7772	-1.35401	0.175734	NA	2.32659	0.71365	3.95315	0.180527	0.856739	0.989754	2.32659	0.0763006	3.65443	0.0208789	0.983342	NA
SmallRNA_669	chr1	226071767	226071822	55	+	-	-	1.82564	1.48987	4.39009	0.33937	0.734331	NA	1.82564	0.148902	4.39009	0.0339179	0.972943	0.989754	1.82564	-4.91782	3.94943	-1.2452	0.21306	NA
SmallRNA_670	chr1	226986055	226986080	25	+	-	-	5.13012	-1.73015	2.92405	-0.591695	0.554055	NA	5.13012	-0.468159	2.9564	-0.158354	0.874178	0.989754	5.13012	1.31748	2.81662	0.467754	0.639961	NA
SmallRNA_671	chr1	227521567	227521589	22	+	-	-	3.90765	-0.408698	2.66701	-0.153242	0.878207	NA	3.90765	2.36925	2.77729	0.853081	0.393615	0.852069	3.90765	1.64829	2.56465	0.642697	0.520421	NA
SmallRNA_672	chr1	228021357	228021374	17	+	-	-	0.348641	-2.74461	4.25366	-0.645234	0.518775	NA	0.348641	-1.02974	4.35021	-0.236711	0.812881	0.989754	0.348641	-0.488432	4.06176	-0.120251	0.904284	NA
SmallRNA_673	chr1	228029606	228029625	19	+	-	-	4.92925	-2.03726	2.39644	-0.850117	0.39526	NA	4.92925	-4.19892	2.39427	-1.75374	0.0794753	0.841987	4.92925	0.0964825	2.40392	0.0401355	0.967985	NA
SmallRNA_674	chr1	228219631	228219652	21	+	-	-	29.8651	-3.22598	2.27273	-1.41943	0.155774	0.748914	29.8651	-2.6129	2.27709	-1.14747	0.251187	0.841987	29.8651	0.36296	2.14293	0.169375	0.865501	0.973262
SmallRNA_675	chr1	228236089	228236160	71	+	-	-	1.92681	6.52575	4.31064	1.51387	0.130059	NA	1.92681	5.18479	4.31064	1.20279	0.229058	0.841987	1.92681	4.54745	3.97576	1.14379	0.252709	NA
SmallRNA_676	chr1	228241521	228241537	16	-	-	-	12.9793	-0.773221	2.45771	-0.31461	0.753058	0.924707	12.9793	-1.28447	2.46406	-0.521284	0.602169	0.937048	12.9793	0.424738	2.30382	0.184363	0.853729	0.973262
SmallRNA_677	chr1	228453889	228453910	21	+	-	-	1.12374	-4.60298	3.45916	-1.33066	0.1833	NA	1.12374	-1.03806	3.59843	-0.288475	0.772983	0.989754	1.12374	-0.510722	3.37262	-0.151432	0.879635	NA
SmallRNA_678	chr1	228683299	228683318	19	-	-	-	0.414692	-3.20176	4.24701	-0.753884	0.450919	NA	0.414692	0.148906	4.39009	0.0339188	0.972942	0.989754	0.414692	-0.488443	4.06176	-0.120254	0.904282	NA
SmallRNA_679	chr1	228737637	228737653	16	-	-	-	2.30307	-3.61537	2.97927	-1.21351	0.224936	NA	2.30307	-4.53531	2.9926	-1.51551	0.129644	0.841987	2.30307	0.051775	2.94787	0.0175636	0.985987	NA
SmallRNA_680	chr1	229934526	229934542	16	-	-	-	1.67094	-5.21218	4.23356	-1.23116	0.218264	NA	1.67094	0.148937	4.39009	0.0339258	0.972936	0.989754	1.67094	-0.488412	4.06176	-0.120246	0.904288	NA
SmallRNA_681	chr1	230396156	230396176	20	-	-	-	1.50067	-3.61386	4.14911	-0.870996	0.383756	NA	1.50067	0.146809	4.29981	0.034143	0.972763	0.989754	1.50067	-3.99167	3.8797	-1.02886	0.303545	NA
SmallRNA_682	chr1	230396234	230396253	19	-	-	-	1.07789	-3.86378	4.21872	-0.915866	0.359737	NA	1.07789	0.148462	4.36911	0.0339799	0.972893	0.989754	1.07789	-2.82752	3.98682	-0.709218	0.478189	NA
SmallRNA_683	chr1	230666718	230666739	21	-	-	-	0.544542	-3.00621	4.2496	-0.707411	0.479311	NA	0.544542	-2.36585	4.30772	-0.549213	0.582859	0.929888	0.544542	-0.488408	4.06176	-0.120245	0.904289	NA
SmallRNA_684	chr1	230830536	230830591	55	+	-	-	5.21493	3.5228	2.09332	1.68288	0.0923991	NA	5.21493	3.69844	2.18231	1.69473	0.090126	0.841987	5.21493	2.90138	2.0043	1.44758	0.147734	NA
SmallRNA_685	chr1	231202266	231202287	21	+	-	-	2.18586	-3.91904	4.02323	-0.974102	0.330006	NA	2.18586	-5.08394	4.03157	-1.26103	0.207298	0.841987	2.18586	-0.493549	3.86812	-0.127594	0.89847	NA
SmallRNA_686	chr1	231338681	231338699	18	+	-	-	8.25069	3.9178	2.19425	1.78548	0.0741829	0.614608	8.25069	1.63775	2.17637	0.752516	0.451741	0.8678	8.25069	0.308617	1.98743	0.155284	0.876597	0.973262
SmallRNA_687	chr1	231550781	231550800	19	+	-	-	7.21678	-5.07056	2.78822	-1.81856	0.0689779	0.614303	7.21678	-0.761864	2.88737	-0.263861	0.791887	0.989754	7.21678	-0.193023	2.74169	-0.070403	0.943873	NA
SmallRNA_689	chr1	231704055	231704074	19	-	-	-	10.4069	-5.34727	3.23761	-1.65161	0.0986136	0.656297	10.4069	-6.34349	3.24032	-1.95767	0.0502683	0.841987	10.4069	-0.33216	3.17572	-0.104594	0.916698	0.981082
SmallRNA_690	chr1	231989895	231989911	16	+	-	-	3.12659	-1.91205	2.53285	-0.754903	0.450307	NA	3.12659	-3.12413	2.54303	-1.22851	0.219257	0.841987	3.12659	-0.64601	2.46427	-0.262151	0.793205	NA
SmallRNA_691	chr1	232016968	232016989	21	-	-	-	6.85057	2.60837	3.94255	0.661596	0.50823	0.885671	6.85057	1.26741	3.94255	0.321469	0.747855	0.989754	6.85057	-5.70309	3.50252	-1.62828	0.103465	NA
SmallRNA_692	chr1	232590680	232590697	17	-	-	-	0.786598	-4.12771	4.23855	-0.973849	0.330131	NA	0.786598	0.148921	4.39009	0.033922	0.972939	0.989754	0.786598	-0.488429	4.06176	-0.120251	0.904285	NA
SmallRNA_693	chr1	232781188	232781205	17	-	-	-	0.569914	-3.6617	4.24214	-0.863174	0.388042	NA	0.569914	0.148913	4.39009	0.0339204	0.972941	0.989754	0.569914	-0.488436	4.06176	-0.120252	0.904283	NA
SmallRNA_694	chr1	233158835	233158853	18	+	-	-	0.948216	-1.99963	2.87279	-0.696058	0.486392	NA	0.948216	-0.488641	2.97094	-0.164473	0.869359	0.989754	0.948216	0.473932	2.84221	0.166748	0.867568	NA
SmallRNA_695	chr1	233318312	233318334	22	-	-	-	8.80675	-2.80733	2.37465	-1.18221	0.237123	0.816755	8.80675	-4.81552	2.3744	-2.0281	0.0425502	0.841987	8.80675	1.96071	2.4292	0.807142	0.419585	0.762733
SmallRNA_696	chr1	233515684	233515704	20	+	-	-	34.9069	-2.63708	2.88065	-0.915447	0.359957	0.863531	34.9069	-4.06822	2.88122	-1.41198	0.157957	0.841987	34.9069	0.535784	2.70818	0.197839	0.843171	0.973262
SmallRNA_697	chr1	233547334	233547352	18	-	-	-	1.19461	0.578558	3.19422	0.181126	0.856268	NA	1.19461	-0.00668198	3.24025	-0.00206218	0.998355	0.999521	1.19461	2.83344	3.10732	0.911859	0.361843	NA
SmallRNA_698	chr1	233979646	233979671	25	+	-	-	14.4595	-0.17885	1.62202	-0.110264	0.9122	0.96782	14.4595	1.20136	1.66157	0.723027	0.469663	0.872902	14.4595	0.402636	1.52408	0.264183	0.791639	0.967904
SmallRNA_699	chr1	234097985	234098002	17	+	-	-	0.758278	-4.07367	4.23891	-0.961019	0.336543	NA	0.758278	0.14892	4.39009	0.0339218	0.972939	0.989754	0.758278	-0.48843	4.06176	-0.120251	0.904285	NA
SmallRNA_700	chr1	234098210	234098227	17	+	-	-	0.703323	-3.96621	4.23966	-0.9355	0.349531	NA	0.703323	0.148918	4.39009	0.0339214	0.97294	0.989754	0.703323	-0.488431	4.06176	-0.120251	0.904284	NA
SmallRNA_701	chr1	234231775	234231795	20	-	-	-	2.60696	1.54026	2.22178	0.693257	0.488149	NA	2.60696	0.339421	2.24283	0.151336	0.879711	0.989754	2.60696	4.13736	2.2722	1.82086	0.0686279	NA
SmallRNA_702	chr1	235229247	235229323	76	-	-	-	1.97949	6.56328	4.31008	1.52277	NA	NA	1.97949	5.22232	4.31008	1.21165	NA	NA	1.97949	4.58498	3.97515	1.15341	NA	NA
SmallRNA_703	chr1	235555548	235555564	16	-	-	-	1.90442	-1.68344	2.54798	-0.660696	0.508807	NA	1.90442	-2.36696	2.57734	-0.918372	0.358424	0.846058	1.90442	-0.954793	2.47289	-0.386103	0.69942	NA
SmallRNA_704	chr1	235611106	235611124	18	+	-	-	4.20462	6.24201	3.30279	1.88992	0.0587688	NA	4.20462	1.73202	3.14416	0.55087	0.581723	0.929269	4.20462	5.26326	3.04237	1.72999	0.0836324	NA
SmallRNA_705	chr1	235977220	235977240	20	-	-	-	7.01612	-4.36556	2.29493	-1.90227	0.0571365	0.579582	7.01612	-3.56232	2.31413	-1.53938	0.123712	0.841987	7.01612	-0.966872	2.24929	-0.429856	0.6673	NA
SmallRNA_706	chr1	236071717	236071736	19	-	-	-	1.55295	-5.10706	4.2339	-1.20623	0.227729	NA	1.55295	0.148935	4.39009	0.0339254	0.972937	0.989754	1.55295	-0.488414	4.06176	-0.120247	0.904288	NA
SmallRNA_707	chr1	236307338	236307356	18	+	-	-	33.4427	-1.71547	2.98838	-0.574047	0.565936	0.897015	33.4427	-2.20252	2.99436	-0.735556	0.462001	0.870749	33.4427	-4.28705	2.77243	-1.54631	0.122029	0.492875
SmallRNA_708	chr1	236414249	236414265	16	+	-	-	1.65559	-0.936434	3.23729	-0.289265	0.772379	NA	1.65559	-0.31414	3.32774	-0.0944004	0.924791	0.989754	1.65559	-3.89466	2.97976	-1.30704	0.1912	NA
SmallRNA_709	chr1	236488666	236488686	20	+	-	-	6.90033	-0.718701	2.2271	-0.322707	0.746917	0.923672	6.90033	-1.31091	2.23842	-0.585643	0.558116	0.91731	6.90033	1.04374	2.14202	0.487272	0.626066	NA
SmallRNA_710	chr1	236510142	236510160	18	-	-	-	0.282125	-2.64834	4.25535	-0.622355	0.533708	NA	0.282125	0.148898	4.39009	0.0339169	0.972943	0.989754	0.282125	-0.488451	4.06176	-0.120256	0.90428	NA
SmallRNA_711	chr1	236603950	236603970	20	+	-	-	10.6384	-0.944774	2.83256	-0.333541	0.738726	0.921833	10.6384	-1.72234	2.8374	-0.607014	0.543842	0.90778	10.6384	1.24052	2.6799	0.462899	0.643437	0.907471
SmallRNA_712	chr1	237106184	237106205	21	+	-	-	0.762083	-1.81514	2.49944	-0.726217	0.467706	NA	0.762083	-0.660206	2.60154	-0.253775	0.799669	0.989754	0.762083	1.1535	2.5231	0.457177	0.647544	NA
SmallRNA_713	chr1	237603092	237603148	56	+	-	-	9.44234	1.5402	1.99461	0.772182	0.440007	0.8821	9.44234	4.30247	2.12564	2.02408	0.0429624	0.841987	9.44234	5.68903	2.09919	2.71011	0.00672609	0.170195
SmallRNA_714	chr1	237603166	237603297	131	+	-	-	26.4367	1.67189	1.67264	0.99955	0.317528	0.856291	26.4367	2.38808	1.69565	1.40835	0.159027	0.841987	26.4367	2.90237	1.57967	1.83733	0.0661611	0.408512
SmallRNA_715	chr1	238215710	238215728	18	+	-	-	1.14106	3.85641	3.4064	1.13211	0.257589	NA	1.14106	-0.0820677	3.27534	-0.0250563	0.98001	0.991064	1.14106	1.29721	3.11519	0.416415	0.677106	NA
SmallRNA_716	chr1	239081228	239081245	17	+	-	-	3.64274	-4.86318	3.45861	-1.40611	0.159692	NA	3.64274	-5.73593	3.46647	-1.65469	0.0979875	0.841987	3.64274	-0.510641	3.37336	-0.151375	0.87968	NA
SmallRNA_717	chr1	239998257	239998278	21	+	-	-	0.93467	-3.28996	3.62982	-0.906371	0.36474	NA	0.93467	1.1679	3.80692	0.306784	0.759008	0.989754	0.93467	0.530552	3.5173	0.150841	0.880101	NA
SmallRNA_718	chr1	240272621	240272641	20	-	-	-	5.52466	-6.07635	3.25033	-1.86946	0.0615589	NA	5.52466	-5.86572	3.26162	-1.7984	0.072113	0.841987	5.52466	-0.518599	3.19463	-0.162334	0.871043	NA
SmallRNA_719	chr1	240748983	240749006	23	+	-	-	31.9236	-1.50112	2.30219	-0.652041	0.514375	0.886166	31.9236	-3.25134	2.30253	-1.41207	0.157929	0.841987	31.9236	2.10095	2.21464	0.948665	0.342791	0.703363
SmallRNA_720	chr1	240813989	240814008	19	+	-	-	7.7091	-19.0033	3.97765	-4.77752	1.77e-06	0.000384481	7.7091	-20.749	3.9784	-5.21542	1.83e-07	0.000112241	7.7091	9.79142	3.83671	2.55204	0.0107096	0.205813
SmallRNA_721	chr1	240844412	240844428	16	-	-	-	2.13259	-1.37091	3.34085	-0.410348	0.681551	NA	2.13259	-2.7223	3.35311	-0.811873	0.416865	0.856365	2.13259	-1.95875	3.13743	-0.624318	0.532419	NA
SmallRNA_722	chr1	241253025	241253044	19	+	-	-	139.036	-0.864494	2.42041	-0.357169	0.720965	0.92124	139.036	-0.157243	2.4332	-0.0646242	0.948473	0.989754	139.036	-5.00877	2.24215	-2.23392	0.0254886	0.299209
SmallRNA_723	chr1	242477526	242477543	17	-	-	-	1.13376	-3.60685	3.25011	-1.10976	0.2671	NA	1.13376	-1.46206	3.36613	-0.434344	0.664039	0.966073	1.13376	-2.49025	3.13229	-0.795026	0.426598	NA
SmallRNA_724	chr1	242966926	242966941	15	+	-	-	1.62803	-3.98318	3.6501	-1.09125	0.275162	NA	1.62803	-3.82307	3.68892	-1.03637	0.300032	0.841987	1.62803	-2.47293	3.49335	-0.707897	0.479009	NA
SmallRNA_725	chr1	243585152	243585276	124	-	-	-	9.0743	6.73697	3.53753	1.90443	0.0568545	0.579582	9.0743	5.396	3.53753	1.52536	0.12717	0.841987	9.0743	-1.58665	3.09813	-0.512133	0.608558	0.886427
SmallRNA_726	chr1	244048367	244048386	19	+	-	-	34.5212	-0.892826	2.98588	-0.299016	0.764928	0.928328	34.5212	-2.32048	2.98802	-0.776593	0.437399	0.86411	34.5212	-3.96564	2.76775	-1.4328	0.151914	0.518987
SmallRNA_727	chr1	244487427	244487447	20	-	-	-	2.56669	-3.79418	2.47133	-1.53528	0.124715	NA	2.56669	-2.4412	2.53357	-0.963541	0.335276	0.842222	2.56669	-0.942583	2.46134	-0.382956	0.701752	NA
SmallRNA_728	chr1	245825178	245825195	17	-	-	-	3.78967	-3.44001	2.27687	-1.51085	0.130827	NA	3.78967	-3.50028	2.29676	-1.524	0.127508	0.841987	3.78967	1.39887	2.35063	0.595106	0.551773	NA
SmallRNA_729	chr1	245903941	245903956	15	+	-	-	0.262722	-2.54507	4.25728	-0.597816	0.549963	NA	0.262722	0.148896	4.39009	0.0339165	0.972944	0.989754	0.262722	-0.488453	4.06176	-0.120256	0.90428	NA
SmallRNA_730	chr1	246197326	246197341	15	+	-	-	2.29245	-1.15116	3.48758	-0.330075	0.741344	NA	2.29245	-5.5008	3.41302	-1.61171	0.107025	0.841987	2.29245	-2.03492	3.29943	-0.616749	0.5374	NA
SmallRNA_732	chr1	246793353	246793374	21	-	-	-	2.70218	0.324545	2.74011	0.118442	0.905717	NA	2.70218	2.42379	2.84719	0.851294	0.394606	0.852349	2.70218	4.19474	2.72961	1.53675	0.124354	NA
SmallRNA_733	chr1	247066114	247066132	18	+	-	-	100.39	4.76326	1.87653	2.53833	0.0111382	0.351897	100.39	3.06002	1.87794	1.62945	0.103218	0.841987	100.39	3.12688	1.73852	1.79858	0.0720851	0.416803
SmallRNA_734	chr1	247172783	247172802	19	-	-	-	2.32695	-0.688112	2.32592	-0.295845	0.767349	NA	2.32695	-0.986302	2.35831	-0.418224	0.675783	0.97201	2.32695	3.0132	2.37799	1.26712	0.205113	NA
SmallRNA_735	chr1	247256691	247256708	17	-	-	-	1.12162	-3.06893	2.72808	-1.12494	0.260614	NA	1.12162	-3.81285	2.76433	-1.3793	0.167801	0.841987	1.12162	-1.29243	2.71601	-0.475857	0.634177	NA
SmallRNA_736	chr1	247267557	247267681	124	+	-	-	6.17854	7.38429	3.61917	2.04033	0.0413179	0.533265	6.17854	6.04332	3.61917	1.66981	0.0949574	0.841987	6.17854	0.418504	3.18578	0.131366	0.895486	NA
SmallRNA_738	chr1	247780817	247780837	20	-	-	-	16.9113	-4.69424	2.04892	-2.29107	0.0219592	0.449309	16.9113	-3.54564	2.0594	-1.72169	0.085126	0.841987	16.9113	0.111916	2.02731	0.055204	0.955976	0.989758
SmallRNA_739	chr1	248449706	248449726	20	+	-	-	1.51759	-0.0124473	4.00452	-0.0031083	0.99752	NA	1.51759	-5.06326	3.87062	-1.30813	0.19083	0.841987	1.51759	-0.497944	3.72426	-0.133703	0.893638	NA
SmallRNA_740	chr1	248873923	248873946	23	+	-	-	7.9423	-0.38181	2.90077	-0.131624	0.895282	0.966064	7.9423	-0.656535	2.91036	-0.225585	0.821524	0.989754	7.9423	4.91512	2.87273	1.71096	0.0870888	0.44191
SmallRNA_741	chr1	248874247	248874314	67	+	-	-	867.168	3.08206	1.46295	2.10674	0.0351401	0.507524	867.168	3.24404	1.46411	2.21571	0.0267114	0.841987	867.168	4.20018	1.35659	3.09613	0.00196067	0.089159
SmallRNA_742	chr10	27872	28044	172	-	-	-	4.32852	0.839064	2.49113	0.336821	0.736252	NA	4.32852	-2.63027	2.45659	-1.0707	0.284304	0.841987	4.32852	-0.738553	2.32518	-0.317632	0.750764	NA
SmallRNA_743	chr10	277445	277465	20	+	-	-	16.7841	2.17877	1.95899	1.11219	0.266056	0.841447	16.7841	0.602788	1.96351	0.306995	0.758847	0.989754	16.7841	-0.270396	1.81091	-0.149315	0.881305	0.973262
SmallRNA_744	chr10	282266	282281	15	+	-	-	1.53	-2.74169	3.40582	-0.805001	0.420819	NA	1.53	-4.82972	3.40272	-1.41937	0.155791	0.841987	1.53	-0.513545	3.3059	-0.155342	0.876552	NA
SmallRNA_745	chr10	420435	420451	16	+	-	-	5.15938	-1.25619	3.07816	-0.408096	0.683203	NA	5.15938	-3.36225	3.07708	-1.09268	0.274536	0.841987	5.15938	2.5873	3.02543	0.855183	0.39245	NA
SmallRNA_746	chr10	693179	693194	15	+	-	-	5.66984	1.48016	4.01671	0.368499	0.712501	0.92124	5.66984	-6.55543	3.84771	-1.70372	0.0884336	0.841987	5.66984	-4.63498	3.59712	-1.28853	0.197563	NA
SmallRNA_747	chr10	785326	785343	17	-	-	-	4.06426	-1.72435	2.96848	-0.580884	0.561318	NA	4.06426	-1.26357	2.99564	-0.421803	0.673169	0.970261	4.06426	-0.176755	2.81158	-0.0628666	0.949873	NA
SmallRNA_748	chr10	911293	911313	20	+	-	-	4.30163	1.64262	1.72806	0.950562	0.341827	NA	4.30163	0.961768	1.77564	0.541645	0.588063	0.933113	4.30163	-0.112241	1.60986	-0.0697206	0.944416	NA
SmallRNA_750	chr10	1120962	1120979	17	+	-	-	8.81122	-3.07046	3.13664	-0.978902	0.327629	0.856994	8.81122	-0.842003	3.16257	-0.26624	0.790054	0.989754	8.81122	3.61726	3.08322	1.17321	0.240713	0.601909
SmallRNA_751	chr10	1153858	1153874	16	+	-	-	0.980295	-4.40074	4.17119	-1.05503	0.291412	NA	0.980295	-0.700033	4.30402	-0.162646	0.870797	0.989754	0.980295	-0.489913	4.00302	-0.122386	0.902593	NA
SmallRNA_752	chr10	1280361	1280382	21	-	-	-	4.96211	-5.23379	3.68226	-1.42135	0.155214	NA	4.96211	-5.84391	3.69012	-1.58366	0.11327	0.841987	4.96211	-3.64581	3.47257	-1.04989	0.293769	NA
SmallRNA_753	chr10	1359024	1359041	17	+	-	-	1.36579	-4.63988	3.55436	-1.3054	0.191755	NA	1.36579	-1.03686	3.69021	-0.280976	0.778729	0.989754	1.36579	-2.03034	3.43304	-0.591411	0.554245	NA
SmallRNA_754	chr10	1507900	1507918	18	-	-	-	0.597803	-3.454	3.89831	-0.886025	0.375604	NA	0.597803	-1.83246	3.98098	-0.460305	0.645298	0.959195	0.597803	-0.497043	3.75284	-0.132445	0.894633	NA
SmallRNA_755	chr10	1671460	1671478	18	+	-	-	19.2885	-2.03101	2.77312	-0.732391	0.46393	0.883301	19.2885	-3.17287	2.77475	-1.14348	0.25284	0.841987	19.2885	2.02673	2.68222	0.755615	0.44988	0.783101
SmallRNA_756	chr10	1823905	1823921	16	-	-	-	2.64746	-0.392032	3.06817	-0.127774	0.898328	NA	2.64746	-3.57505	3.04463	-1.17422	0.240308	0.841987	2.64746	1.59418	2.9939	0.532475	0.594397	NA
SmallRNA_757	chr10	2484917	2484933	16	-	-	-	9.89795	-0.918191	3.36287	-0.273038	NA	NA	9.89795	3.88944	3.55544	1.09394	NA	NA	9.89795	-3.32876	3.11799	-1.0676	NA	NA
SmallRNA_758	chr10	2887463	2887483	20	+	-	-	4.58313	-0.834078	2.49019	-0.334946	0.737666	NA	4.58313	1.21292	2.56268	0.473301	0.635999	0.956342	4.58313	4.38396	2.5222	1.73815	0.082184	NA
SmallRNA_759	chr10	3532358	3532430	72	+	-	-	1.17929	5.85628	4.32134	1.3552	0.175354	NA	1.17929	4.51532	4.32134	1.04489	0.296075	0.841987	1.17929	3.87798	3.98736	0.972569	0.330768	NA
SmallRNA_760	chr10	3846941	3846958	17	+	-	-	7.26135	3.93857	2.2998	1.71257	0.0867914	0.646777	7.26135	1.73857	2.28454	0.761017	0.446647	0.865808	7.26135	0.958863	2.09508	0.457673	0.647187	NA
SmallRNA_761	chr10	3936002	3936022	20	+	-	-	11.7624	-3.25907	2.92412	-1.11455	0.265045	0.84	11.7624	0.510824	3.11007	0.164248	0.869536	0.989754	11.7624	-6.17353	2.71903	-2.27049	0.023178	0.28524
SmallRNA_762	chr10	4065108	4065124	16	+	-	-	2.06971	1.48163	4.06838	0.364181	0.715723	NA	2.06971	-5.021	3.91551	-1.28234	0.199725	0.841987	2.06971	-3.41748	3.6774	-0.929318	0.352724	NA
SmallRNA_763	chr10	4209785	4209802	17	+	-	-	21.1914	0.857358	2.30838	0.371411	0.710332	0.92124	21.1914	-0.326084	2.31379	-0.140931	0.887925	0.989754	21.1914	-1.40886	2.13826	-0.658883	0.509971	0.83144
SmallRNA_764	chr10	4802931	4802950	19	-	-	-	2.24495	-5.63834	4.23243	-1.33218	0.182802	NA	2.24495	0.148943	4.39009	0.0339272	0.972935	0.989754	2.24495	-0.488406	4.06176	-0.120245	0.904289	NA
SmallRNA_765	chr10	4856866	4856888	22	-	-	-	38.9591	-1.73607	2.42705	-0.715301	0.474423	0.885671	38.9591	-3.11916	2.43419	-1.2814	0.200054	0.841987	38.9591	-6.73575	2.24716	-2.99744	0.00272255	0.101372
SmallRNA_766	chr10	4913160	4913177	17	-	-	-	2.36592	-0.17968	2.27883	-0.0788475	0.937154	NA	2.36592	2.84743	2.44664	1.16381	0.2445	0.841987	2.36592	3.09538	2.33493	1.32568	0.184945	NA
SmallRNA_767	chr10	4956324	4956345	21	+	-	-	0.831429	-2.95387	2.81846	-1.04804	0.294619	NA	0.831429	-1.40506	2.92121	-0.480987	0.630526	0.952058	0.831429	-0.558062	2.79887	-0.199388	0.841959	NA
SmallRNA_768	chr10	5010144	5010165	21	-	-	-	0.975492	-1.77596	2.37022	-0.749282	0.453687	NA	0.975492	-1.35005	2.45507	-0.549901	0.582387	0.929888	0.975492	-0.555596	2.37635	-0.233803	0.815138	NA
SmallRNA_769	chr10	5092993	5093010	17	-	-	-	2.54833	-4.1329	2.15072	-1.92164	0.0546515	NA	2.54833	-2.36582	2.22875	-1.0615	0.288463	0.841987	2.54833	0.819636	2.25063	0.36418	0.715723	NA
SmallRNA_770	chr10	5317477	5317498	21	+	-	-	4.18231	-4.71588	2.69258	-1.75143	0.0798711	NA	4.18231	-6.00084	2.69853	-2.22374	0.0261656	0.841987	4.18231	-2.52257	2.64931	-0.95216	0.341016	NA
SmallRNA_771	chr10	5334931	5334948	17	+	-	-	1.06295	-1.74955	3.0979	-0.564752	0.572242	NA	1.06295	2.62653	3.30302	0.795191	0.426503	0.860049	1.06295	1.98918	3.0435	0.653584	0.51338	NA
SmallRNA_772	chr10	6267090	6267110	20	+	-	-	8.12391	2.97786	1.96158	1.51809	0.128992	0.694793	8.12391	1.56766	1.97817	0.792478	0.428082	0.860801	8.12391	-0.219747	1.79142	-0.122666	0.902371	0.974774
SmallRNA_773	chr10	6520765	6520787	22	+	-	-	17.5075	-0.0999884	1.66508	-0.0600501	0.952116	0.983063	17.5075	1.75282	1.80807	0.969439	0.332326	0.842222	17.5075	-3.69667	1.53849	-2.40279	0.0162707	0.255885
SmallRNA_774	chr10	7572169	7572188	19	-	-	-	0.612099	0.780854	3.07117	0.254253	0.7993	NA	0.612099	-1.96063	2.99427	-0.654793	0.512601	0.892357	0.612099	0.00920895	2.88732	0.00318944	0.997455	NA
SmallRNA_775	chr10	8036238	8036254	16	-	-	-	0.452991	-3.32863	4.24551	-0.784035	0.43302	NA	0.452991	0.148908	4.39009	0.0339192	0.972942	0.989754	0.452991	-0.488441	4.06176	-0.120254	0.904282	NA
SmallRNA_776	chr10	8112995	8113147	152	-	-	-	1.2733	0.551766	4.12946	0.133617	0.893705	NA	1.2733	4.07621	4.27848	0.952726	0.340729	0.843748	1.2733	3.43888	3.94788	0.871069	0.383716	NA
SmallRNA_777	chr10	8713635	8713650	15	-	-	-	1.22012	-3.88117	3.50096	-1.1086	0.267603	NA	1.22012	-3.73239	3.54365	-1.05326	0.292222	0.841987	1.22012	-0.50939	3.40463	-0.149617	0.881067	NA
SmallRNA_778	chr10	9043706	9043724	18	-	-	-	1.8322	-3.36107	3.20772	-1.04781	0.294728	NA	1.8322	-3.67851	3.24965	-1.13197	0.257647	0.841987	1.8322	-3.85868	3.02098	-1.2773	0.201498	NA
SmallRNA_779	chr10	9107360	9107379	19	+	-	-	1.609	-1.74795	3.64883	-0.479043	0.631908	NA	1.609	-0.664722	3.71125	-0.17911	0.857851	0.989754	1.609	2.13694	3.52894	0.605547	0.544816	NA
SmallRNA_780	chr10	9231884	9231903	19	+	-	-	47.1302	-2.65504	2.47002	-1.07491	0.282417	0.847114	47.1302	-2.09786	2.47246	-0.848491	0.396164	0.852848	47.1302	3.98691	2.4414	1.63304	0.10246	0.465166
SmallRNA_781	chr10	10065628	10065645	17	+	-	-	1.07283	-0.642754	2.69006	-0.238937	0.811155	NA	1.07283	2.46975	2.88454	0.856203	0.391885	0.852069	1.07283	2.68538	2.68448	1.00034	0.317148	NA
SmallRNA_782	chr10	10576577	10576599	22	+	-	-	71.8192	-2.52842	2.39167	-1.05718	0.29043	0.847114	71.8192	-1.39753	2.39428	-0.583696	0.559425	0.917945	71.8192	0.256896	2.22317	0.115554	0.908006	0.977941
SmallRNA_783	chr10	11507878	11508025	147	+	-	-	9.92276	0.910784	3.32721	0.273738	0.784286	0.930649	9.92276	6.35139	3.52451	1.80206	0.0715357	0.841987	9.92276	0.217481	3.08841	0.0704185	0.943861	0.98847
SmallRNA_784	chr10	11646333	11646353	20	+	-	-	5.56257	1.48589	4.226	0.351607	0.725133	NA	5.56257	-6.95525	4.06396	-1.71144	0.086999	0.841987	5.56257	-0.492421	3.90976	-0.125947	0.899774	NA
SmallRNA_785	chr10	11792627	11792645	18	+	-	-	20.6484	-7.31813	3.4512	-2.12046	0.0339672	0.505191	20.6484	-7.49166	3.45438	-2.16875	0.030102	0.841987	20.6484	-6.56425	3.221	-2.03795	0.0415548	0.353577
SmallRNA_786	chr10	12106142	12106159	17	-	-	-	35.1216	1.65066	3.10911	0.53091	NA	NA	35.1216	0.394616	3.11058	0.126863	NA	NA	35.1216	3.44912	2.90292	1.18815	NA	NA
SmallRNA_787	chr10	12242154	12242170	16	+	-	-	1.74117	-4.34176	2.63986	-1.64469	0.100034	NA	1.74117	-3.61873	2.70493	-1.33783	0.180952	0.841987	1.74117	-2.29937	2.61654	-0.878784	0.379519	NA
SmallRNA_788	chr10	12449302	12449319	17	+	-	-	5.17236	-6.8424	4.22122	-1.62096	0.105027	NA	5.17236	0.148752	4.38109	0.0339533	0.972914	0.989754	5.17236	-0.488597	4.05343	-0.120539	0.904056	NA
SmallRNA_789	chr10	12511138	12511171	33	+	-	-	0.84086	-1.47655	3.2861	-0.449333	0.653191	NA	0.84086	-2.82337	3.30464	-0.854364	0.392904	0.852069	0.84086	0.417075	3.18857	0.130803	0.895931	NA
SmallRNA_790	chr10	12684560	12684579	19	-	-	-	42.0303	-1.03885	2.55293	-0.406923	0.684065	0.92124	42.0303	-1.58818	2.55721	-0.621062	0.534559	0.904209	42.0303	-3.13057	2.36682	-1.32269	0.185938	0.556906
SmallRNA_791	chr10	13158542	13158564	22	-	-	-	44.0265	-0.41119	2.4133	-0.170385	0.864708	0.956145	44.0265	-0.85106	2.41525	-0.35237	0.724561	0.989754	44.0265	2.89819	2.26755	1.27812	0.201208	0.569551
SmallRNA_794	chr10	14918438	14918459	21	+	-	-	5.668	-0.610628	2.13185	-0.286431	0.774548	0.928328	5.668	-1.81631	2.13889	-0.849182	0.39578	0.852848	5.668	3.09345	2.21562	1.3962	0.162655	NA
SmallRNA_795	chr10	14922556	14922573	17	-	-	-	2.64671	2.93554	3.49074	0.84095	0.400376	NA	2.64671	-3.37851	3.30501	-1.02224	0.306667	0.841987	2.64671	1.89767	3.22187	0.588995	0.555864	NA
SmallRNA_796	chr10	14994877	14994893	16	+	-	-	3.21875	0.19715	3.56657	0.0552771	0.955918	NA	3.21875	-2.7396	3.55341	-0.770977	0.44072	0.864429	3.21875	2.58266	3.43982	0.750812	0.452766	NA
SmallRNA_797	chr10	15130811	15130828	17	-	-	-	3.04889	-0.120776	2.68492	-0.0449829	0.964121	NA	3.04889	-1.23536	2.71099	-0.455685	0.648617	0.960316	3.04889	-2.33174	2.48871	-0.936927	0.348796	NA
SmallRNA_798	chr10	15529439	15529456	17	-	-	-	4.20529	-1.29393	2.7023	-0.478827	0.632062	NA	4.20529	-3.8355	2.69554	-1.42291	0.154764	0.841987	4.20529	1.15124	2.69142	0.427743	0.668838	NA
SmallRNA_799	chr10	15767485	15767505	20	-	-	-	1.91665	-4.31052	3.69626	-1.16619	0.24354	NA	1.91665	-2.40145	3.77517	-0.636117	0.5247	0.898167	1.91665	-3.83685	3.4751	-1.10409	0.269552	NA
SmallRNA_800	chr10	15978580	15978602	22	-	-	-	23.9929	0.579783	1.99985	0.289914	0.771882	0.928328	23.9929	-2.37145	1.99582	-1.18821	0.23475	0.841987	23.9929	0.139751	1.86725	0.0748435	0.940339	0.988242
SmallRNA_801	chr10	16154129	16154148	19	+	-	-	75.3122	-0.939934	2.24117	-0.419394	0.674929	0.92068	75.3122	-0.964107	2.24262	-0.429903	0.667266	0.966974	75.3122	7.0963	2.30732	3.07556	0.00210105	0.0927188
SmallRNA_802	chr10	16478224	16478239	15	+	-	-	3.19625	-0.84455	1.7651	-0.478472	0.632314	NA	3.19625	0.751564	1.88434	0.398847	0.690006	0.979451	3.19625	-0.480947	1.69614	-0.283554	0.776752	NA
SmallRNA_803	chr10	17272344	17272362	18	+	-	-	2.07734	6.43401	3.52746	1.82398	0.0681552	NA	2.07734	2.55543	3.4222	0.746719	0.455233	0.868549	2.07734	3.70592	3.24373	1.14249	0.253251	NA
SmallRNA_804	chr10	17349787	17349804	17	-	-	-	2.88931	-2.19713	3.91893	-0.560645	0.575039	NA	2.88931	3.6471	4.08883	0.891966	0.372411	0.84948	2.88931	3.00975	3.77212	0.797894	0.424932	NA
SmallRNA_805	chr10	17672372	17672395	23	-	-	-	7.87299	4.71846	2.36939	1.99142	0.0464344	0.557731	7.87299	4.1571	2.42318	1.71556	0.0862431	0.841987	7.87299	3.01782	2.20096	1.37114	0.170332	0.537643
SmallRNA_806	chr10	17731787	17731807	20	+	-	-	2.79246	-4.58655	2.93759	-1.56133	0.118446	NA	2.79246	-5.25894	2.95181	-1.7816	0.0748146	0.841987	2.79246	-1.28085	2.91382	-0.439577	0.660243	NA
SmallRNA_807	chr10	17808622	17808643	21	+	-	-	1.72067	-2.83087	2.69337	-1.05105	0.293235	NA	1.72067	-0.482974	2.796	-0.172738	0.862858	0.989754	1.72067	1.5922	2.69936	0.589843	0.555296	NA
SmallRNA_808	chr10	17818494	17818509	15	+	-	-	0.902492	-3.88864	4.24024	-0.917079	0.359101	NA	0.902492	-2.62209	4.30306	-0.609355	0.542289	0.907091	0.902492	-0.48839	4.06176	-0.120241	0.904292	NA
SmallRNA_809	chr10	17841788	17841808	20	+	-	-	1.06344	-0.659189	2.87937	-0.228935	0.818919	NA	1.06344	0.664513	2.97309	0.22351	0.823139	0.989754	1.06344	2.47386	2.84628	0.869155	0.384762	NA
SmallRNA_810	chr10	18430792	18430815	23	+	-	-	6.424	-0.371706	2.07893	-0.178797	0.858097	0.955437	6.424	-1.25632	2.0887	-0.601486	0.547516	0.910521	6.424	2.82675	2.13846	1.32187	0.186213	NA
SmallRNA_811	chr10	19864821	19864839	18	-	-	-	83.6788	-1.66263	2.88803	-0.575697	0.56482	0.897015	83.6788	-2.31653	2.88999	-0.80157	0.422802	0.859284	83.6788	-4.08949	2.67634	-1.52801	0.12651	0.498796
SmallRNA_812	chr10	20406680	20406698	18	+	-	-	2.00383	5.52797	3.53849	1.56224	0.118232	NA	2.00383	5.12728	3.54213	1.44751	0.147753	0.841987	2.00383	3.7401	3.25731	1.14822	0.250879	NA
SmallRNA_813	chr10	20621323	20621341	18	+	-	-	7.24135	-2.10073	3.12318	-0.672625	0.501186	0.885671	7.24135	-2.20155	3.13376	-0.702529	0.48235	0.877679	7.24135	-0.944252	2.92484	-0.322838	0.746818	NA
SmallRNA_814	chr10	20724665	20724689	24	-	-	-	31.5533	-0.132799	2.37728	-0.0558618	0.955452	0.983907	31.5533	-0.0546576	2.38144	-0.0229516	0.981689	0.991292	31.5533	5.18611	2.35899	2.19845	0.0279173	0.306697
SmallRNA_815	chr10	21299704	21299719	15	+	-	-	1.74274	5.13313	4.11751	1.24666	0.212522	NA	1.74274	-1.00476	3.97248	-0.252929	0.800323	0.989754	1.74274	3.15483	3.7986	0.830524	0.406243	NA
SmallRNA_816	chr10	21527070	21527093	23	+	-	-	1.77833	-1.32141	2.66932	-0.495036	0.620575	NA	1.77833	0.323946	2.76161	0.117304	0.90662	0.989754	1.77833	2.74098	2.67287	1.02548	0.305136	NA
SmallRNA_817	chr10	21580671	21580693	22	-	-	-	20.3307	-2.16352	2.37379	-0.911421	0.362074	0.863531	20.3307	-2.89087	2.37659	-1.2164	0.223834	0.841987	20.3307	0.362497	2.24011	0.161821	0.871447	0.973262
SmallRNA_818	chr10	22505106	22505129	23	+	-	-	17.1241	-1.4123	2.14164	-0.659448	0.509608	0.886166	17.1241	-1.49858	2.14759	-0.697795	0.485305	0.879504	17.1241	2.53951	2.0933	1.21317	0.225066	0.597387
SmallRNA_819	chr10	23067756	23067777	21	+	-	-	16.1665	1.51427	2.2778	0.664795	0.506182	0.885671	16.1665	5.23566	2.40397	2.17792	0.029412	0.841987	16.1665	7.23745	2.34012	3.09277	0.00198297	0.089159
SmallRNA_820	chr10	24477199	24477217	18	+	-	-	0.88277	-4.29264	4.23753	-1.013	0.311058	NA	0.88277	0.148923	4.39009	0.0339226	0.972939	0.989754	0.88277	-0.488426	4.06176	-0.12025	0.904285	NA
SmallRNA_821	chr10	27463447	27463466	19	+	-	-	2.74774	5.83283	3.03582	1.92133	0.0546895	NA	2.74774	1.60621	2.90127	0.553624	0.579836	0.92862	2.74774	-0.0168184	2.63718	-0.0063774	0.994912	NA
SmallRNA_822	chr10	27671642	27671658	16	-	-	-	3.05592	3.16835	4.0297	0.786249	0.431722	NA	3.05592	1.82738	4.0297	0.453479	0.650204	0.961006	3.05592	-3.94029	3.59137	-1.09716	0.272573	NA
SmallRNA_823	chr10	28246944	28246961	17	-	-	-	0.966756	-3.18367	4.24724	-0.749587	0.453503	NA	0.966756	-3.67068	4.2779	-0.858056	0.390862	0.852069	0.966756	-0.488385	4.06176	-0.12024	0.904293	NA
SmallRNA_824	chr10	28303304	28303324	20	-	-	-	1.32796	-0.886264	3.51227	-0.252334	0.800783	NA	1.32796	3.49351	3.69448	0.945602	0.344352	0.844663	1.32796	2.85616	3.40572	0.838637	0.401673	NA
SmallRNA_825	chr10	28676936	28676954	18	+	-	-	22.4961	-2.83723	3.30882	-0.857477	0.391181	0.867264	22.4961	-3.15593	3.31218	-0.952824	0.340679	0.843748	22.4961	-2.81419	3.07379	-0.915545	0.359905	0.712678
SmallRNA_826	chr10	29044217	29044240	23	+	-	-	49.7096	-0.943995	1.61308	-0.585213	0.558405	0.896599	49.7096	-0.950087	1.61635	-0.587798	0.556668	0.91731	49.7096	1.76256	1.51797	1.16113	0.245588	0.607723
SmallRNA_827	chr10	29291805	29291825	20	-	-	-	3.76468	3.47193	2.04272	1.69966	0.089195	NA	3.76468	1.33472	2.02489	0.659154	0.509797	0.891716	3.76468	2.40304	1.9497	1.23252	0.217756	NA
SmallRNA_828	chr10	29320219	29320235	16	-	-	-	3.00458	-5.18382	4.00342	-1.29485	0.195372	NA	3.00458	0.143466	4.16848	0.0344168	0.972545	0.989754	3.00458	-4.52372	3.74395	-1.20828	0.226941	NA
SmallRNA_829	chr10	29763334	29763353	19	-	-	-	0.579048	-3.68446	4.24193	-0.868579	0.385077	NA	0.579048	0.148914	4.39009	0.0339205	0.972941	0.989754	0.579048	-0.488436	4.06176	-0.120252	0.904283	NA
SmallRNA_830	chr10	29933995	29934015	20	-	-	-	25.1137	-0.607186	2.36441	-0.256802	0.797331	0.936902	25.1137	-1.31639	2.36701	-0.556143	0.578113	0.92862	25.1137	4.23092	2.34825	1.80173	0.0715883	0.416803
SmallRNA_831	chr10	30011291	30011309	18	-	-	-	4.25897	1.53504	2.20811	0.695185	0.486939	NA	4.25897	0.797013	2.26302	0.35219	0.724696	0.989754	4.25897	-1.45536	2.02515	-0.71864	0.472363	NA
SmallRNA_832	chr10	30626958	30626975	17	+	-	-	2.1833	1.94745	2.11229	0.921959	0.35655	NA	2.1833	-0.351523	2.08632	-0.16849	0.866198	0.989754	2.1833	0.476899	1.98769	0.239927	0.810387	NA
SmallRNA_833	chr10	31004188	31004206	18	-	-	-	4.17317	-5.1021	3.12785	-1.63118	0.102852	NA	4.17317	-5.47328	3.14098	-1.74254	0.0814141	0.841987	4.17317	-3.67114	2.96942	-1.23631	0.216342	NA
SmallRNA_834	chr10	31123552	31123575	23	+	-	-	7.63674	0.362202	2.06811	0.175136	0.860973	0.955966	7.63674	-0.147436	2.0828	-0.0707874	0.943567	0.989754	7.63674	1.96427	1.99625	0.983982	0.325124	0.690028
SmallRNA_835	chr10	31136434	31136451	17	-	-	-	12.4846	0.0625711	3.20077	0.0195488	0.984403	0.992649	12.4846	-1.26422	3.20905	-0.393954	0.693615	0.979902	12.4846	-3.44516	2.96062	-1.16366	0.244561	0.60672
SmallRNA_836	chr10	31480638	31480658	20	+	-	-	0.707582	-2.74384	4.21521	-0.650937	0.515087	NA	0.707582	1.27282	4.36575	0.291546	0.770633	0.989754	0.707582	0.635472	4.03544	0.157473	0.874872	NA
SmallRNA_837	chr10	32017138	32017177	39	-	-	-	24.1656	-0.736221	4.00669	-0.183748	NA	NA	24.1656	-7.84376	3.90377	-2.00928	NA	NA	24.1656	-7.84266	3.63148	-2.15963	NA	NA
SmallRNA_838	chr10	32022137	32022167	30	-	-	-	17.6494	-2.07891	3.96234	-0.524667	NA	NA	17.6494	-7.33188	3.92462	-1.86817	NA	NA	17.6494	-7.40965	3.65039	-2.02982	NA	NA
SmallRNA_840	chr10	32976890	32976912	22	+	-	-	114.266	-1.87679	1.77914	-1.05489	0.291476	0.847114	114.266	-1.64335	1.78044	-0.923002	0.356006	0.846058	114.266	1.61271	1.66104	0.970906	0.331595	0.693094
SmallRNA_841	chr10	33351068	33351090	22	-	-	-	7.82975	-1.85428	2.46387	-0.752585	0.451699	0.8821	7.82975	1.41761	2.59453	0.546384	0.584802	0.931416	7.82975	-2.95972	2.29477	-1.28977	0.197131	0.562592
SmallRNA_842	chr10	33415881	33415900	19	-	-	-	24.573	0.168392	1.67597	0.100475	0.919968	0.969172	24.573	0.803613	1.68883	0.475839	0.634189	0.954794	24.573	2.16075	1.58454	1.36364	0.17268	0.537643
SmallRNA_843	chr10	33688131	33688149	18	-	-	-	2.7019	-4.1386	3.61649	-1.14437	0.252471	NA	2.7019	-5.18585	3.62609	-1.43015	0.152674	0.841987	2.7019	-2.47414	3.46435	-0.714172	0.475121	NA
SmallRNA_844	chr10	34758767	34758786	19	-	-	-	0.525856	-3.22287	3.99504	-0.806718	0.419829	NA	0.525856	-1.82979	4.07316	-0.449232	0.653264	0.963534	0.525856	-0.494517	3.83658	-0.128895	0.89744	NA
SmallRNA_845	chr10	34885887	34885903	16	+	-	-	1.77617	-1.27581	2.12322	-0.600884	0.547917	NA	1.77617	-2.80041	2.13284	-1.31299	0.189185	0.841987	1.77617	0.69443	2.19566	0.316273	0.751795	NA
SmallRNA_846	chr10	35341241	35341263	22	-	-	-	8.14436	0.0647674	2.7852	0.0232541	0.981448	0.992649	8.14436	-2.0897	2.7838	-0.750664	0.452855	0.868272	8.14436	0.156421	2.6136	0.0598489	0.952276	0.989758
SmallRNA_847	chr10	35445698	35445716	18	+	-	-	1.75364	-4.52508	3.60859	-1.25397	0.209852	NA	1.75364	-3.59043	3.66015	-0.980953	0.326616	0.842222	1.75364	-2.02878	3.48064	-0.582876	0.559977	NA
SmallRNA_848	chr10	35514653	35514670	17	-	-	-	0.549009	-1.62481	4.02425	-0.403755	0.686393	NA	0.549009	1.55407	4.17267	0.37244	0.709566	0.985022	0.549009	0.164925	3.85258	0.0428089	0.965854	NA
SmallRNA_849	chr10	35560686	35560703	17	+	-	-	1.95608	1.48988	4.39009	0.339374	0.734328	NA	1.95608	-5.45135	4.24376	-1.28456	0.198947	0.841987	1.95608	-0.488429	4.06176	-0.120251	0.904285	NA
SmallRNA_850	chr10	36136040	36136055	15	-	-	-	1.19237	-4.72566	4.23535	-1.11577	0.264523	NA	1.19237	0.14893	4.39009	0.0339241	0.972938	0.989754	1.19237	-0.48842	4.06176	-0.120248	0.904286	NA
SmallRNA_851	chr10	36284116	36284132	16	-	-	-	3.51237	1.08135	3.61756	0.298917	0.765004	NA	3.51237	2.51044	3.68913	0.680496	0.49619	0.88509	3.51237	4.84756	3.49541	1.38684	0.165492	NA
SmallRNA_853	chr10	36758156	36758184	28	-	-	-	4.84849	-0.784541	2.55309	-0.307291	0.758622	NA	4.84849	0.580348	2.66215	0.218	0.827429	0.989754	4.84849	-3.37163	2.36587	-1.42511	0.154125	NA
SmallRNA_854	chr10	36844306	36844323	17	+	-	-	0.373475	-3.0529	4.24895	-0.718507	0.472445	NA	0.373475	0.148904	4.39009	0.0339183	0.972942	0.989754	0.373475	-0.488445	4.06176	-0.120255	0.904282	NA
SmallRNA_855	chr10	37002304	37002321	17	+	-	-	7.1795	-2.43315	3.15511	-0.771179	0.440601	0.8821	7.1795	-2.74122	3.16339	-0.866546	0.386191	0.852069	7.1795	-0.594063	2.97052	-0.199986	0.841491	NA
SmallRNA_856	chr10	37729091	37729107	16	+	-	-	3.52785	-4.43422	3.09546	-1.43249	0.152003	NA	3.52785	-4.75494	3.10887	-1.52947	0.126147	0.841987	3.52785	0.203082	3.0535	0.0665079	0.946973	NA
SmallRNA_857	chr10	38603385	38603400	15	+	-	-	1.61321	1.48986	4.39009	0.33937	0.734331	NA	1.61321	0.1489	4.39009	0.0339173	0.972943	0.989754	1.61321	-4.7451	3.95169	-1.20078	0.229838	NA
SmallRNA_858	chr10	42476033	42476050	17	-	-	-	23.5732	-2.27572	2.90436	-0.783552	0.433303	0.8821	23.5732	-1.36857	2.92914	-0.467226	0.640338	0.957803	23.5732	-4.68181	2.69586	-1.73666	0.0824463	0.437814
SmallRNA_859	chr10	42671862	42671879	17	-	-	-	0.895002	-0.174881	3.6357	-0.048101	0.961636	NA	0.895002	3.35663	3.80421	0.882348	0.377589	0.850168	0.895002	2.71929	3.50799	0.775171	0.438239	NA
SmallRNA_860	chr10	42771927	42771950	23	+	-	-	4.48294	1.8026	3.97034	0.454017	0.649816	NA	4.48294	6.10481	4.1319	1.47748	0.139546	0.841987	4.48294	5.46748	3.80792	1.43582	0.151054	NA
SmallRNA_861	chr10	42857730	42857749	19	-	-	-	5.74426	-5.13049	3.1739	-1.61646	0.105994	0.665218	5.74426	-6.2205	3.17919	-1.95663	0.0503909	0.841987	5.74426	-4.02818	2.99879	-1.34327	0.179185	NA
SmallRNA_862	chr10	42941897	42941916	19	-	-	-	0.541215	2.10902	4.24089	0.497306	0.618974	NA	0.541215	3.38986	4.3287	0.783113	0.433561	0.860943	0.541215	2.75252	3.99534	0.688934	0.490865	NA
SmallRNA_863	chr10	43114477	43114537	60	+	-	-	1.2125	4.35719	3.43508	1.26844	0.20464	NA	1.2125	4.51756	3.46036	1.30552	0.191716	0.841987	1.2125	3.88022	3.18661	1.21766	0.223352	NA
SmallRNA_864	chr10	43114588	43114645	57	+	-	-	4.82366	7.83181	3.57704	2.18947	0.028563	NA	4.82366	6.49084	3.57704	1.81458	0.0695879	0.841987	4.82366	5.8535	3.29094	1.77867	0.075294	NA
SmallRNA_865	chr10	43116599	43116644	45	+	-	-	5.08077	0.257413	2.93874	0.0875931	0.9302	NA	5.08077	-1.07257	2.94472	-0.364236	0.715682	0.987751	5.08077	2.20378	2.84738	0.77397	0.438948	NA
SmallRNA_866	chr10	43138675	43138693	18	+	-	-	3.37261	-0.838966	3.19726	-0.262401	NA	NA	3.37261	-2.05337	3.2048	-0.640716	NA	NA	3.37261	2.93435	3.12844	0.937959	NA	NA
SmallRNA_867	chr10	43257609	43257627	18	+	-	-	18.2595	-0.697237	2.78028	-0.25078	0.801984	0.936902	18.2595	-2.42947	2.78087	-0.873637	0.382316	0.851225	18.2595	1.71578	2.63173	0.651958	0.514428	0.833933
SmallRNA_868	chr10	43305035	43305051	16	-	-	-	1.46177	2.29391	2.94762	0.778224	0.436437	NA	1.46177	-1.05436	2.86868	-0.367542	0.713215	0.986572	1.46177	1.98506	2.80863	0.706771	0.479709	NA
SmallRNA_869	chr10	43984494	43984510	16	+	-	-	5.08761	-1.63678	3.72159	-0.439806	0.660078	NA	5.08761	-6.80086	3.66707	-1.85457	0.0636572	0.841987	5.08761	-0.503565	3.55696	-0.141572	0.887418	NA
SmallRNA_870	chr10	44370641	44370659	18	+	-	-	2.95109	5.90884	2.46163	2.40037	0.0163784	NA	2.95109	3.88409	2.35627	1.6484	0.0992697	0.841987	2.95109	2.36411	2.13705	1.10625	0.268619	NA
SmallRNA_871	chr10	46070295	46070312	17	+	-	-	3.46396	-0.966371	3.42946	-0.281785	0.778108	NA	3.46396	-2.23804	3.43817	-0.650939	0.515086	0.894216	3.46396	-1.3186	3.20769	-0.411075	0.681017	NA
SmallRNA_872	chr10	46294747	46294764	17	+	-	-	59.1325	-3.71959	2.63792	-1.41004	0.158527	0.749376	59.1325	-5.17433	2.63829	-1.96124	0.0498507	0.841987	59.1325	-1.88311	2.45853	-0.765949	0.443707	0.781039
SmallRNA_874	chr10	46669352	46669370	18	-	-	-	0.558586	-3.63181	4.24241	-0.856072	0.391958	NA	0.558586	0.148913	4.39009	0.0339203	0.972941	0.989754	0.558586	-0.488436	4.06176	-0.120252	0.904283	NA
SmallRNA_875	chr10	47193443	47193460	17	+	-	-	2.76268	-2.22004	3.12161	-0.711183	0.476971	NA	2.76268	-5.47832	3.09215	-1.77168	0.0764471	0.841987	2.76268	-3.45374	2.93462	-1.17689	0.239238	NA
SmallRNA_876	chr10	47276465	47276482	17	-	-	-	0.38155	-3.08192	4.24856	-0.725404	0.468204	NA	0.38155	0.148905	4.39009	0.0339184	0.972942	0.989754	0.38155	-0.488445	4.06176	-0.120254	0.904282	NA
SmallRNA_877	chr10	47321651	47321668	17	+	-	-	1.01618	-4.49611	4.23642	-1.0613	0.288554	NA	1.01618	0.148926	4.39009	0.0339233	0.972938	0.989754	1.01618	-0.488423	4.06176	-0.120249	0.904286	NA
SmallRNA_878	chr10	47445641	47445762	121	-	-	-	3.26196	0.888119	3.55771	0.249632	0.802872	NA	3.26196	5.25207	3.73759	1.4052	0.159962	0.841987	3.26196	2.27182	3.37675	0.672782	0.501086	NA
SmallRNA_879	chr10	47748261	47748276	15	+	-	-	1.67225	-0.312929	2.47271	-0.126553	0.899294	NA	1.67225	0.939205	2.56978	0.365481	0.714752	0.987449	1.67225	2.42477	2.49473	0.971957	0.331072	NA
SmallRNA_880	chr10	47928581	47928601	20	-	-	-	12.0397	0.643195	1.65618	0.38836	0.697749	0.92124	12.0397	-0.536362	1.66436	-0.322263	0.747253	0.989754	12.0397	-0.334791	1.54725	-0.216379	0.828693	0.973262
SmallRNA_881	chr10	49591767	49591786	19	-	-	-	1.38001	-3.09259	2.43417	-1.27049	0.20391	NA	1.38001	-3.40451	2.4744	-1.37589	0.168856	0.841987	1.38001	0.162538	2.47674	0.065626	0.947676	NA
SmallRNA_882	chr10	50154111	50154127	16	+	-	-	0.894609	-4.26326	4.2377	-1.00603	0.314401	NA	0.894609	-0.698384	4.36779	-0.159894	0.872964	0.989754	0.894609	-0.488414	4.06176	-0.120247	0.904288	NA
SmallRNA_883	chr10	50822535	50822550	15	-	-	-	0.801565	4.42292	4.32097	1.0236	0.306026	NA	0.801565	4.02116	4.3239	0.929985	0.352379	0.845448	0.801565	3.38382	3.99013	0.848048	0.396411	NA
SmallRNA_884	chr10	50834232	50834252	20	-	-	-	3.37817	-0.113509	2.59423	-0.0437545	0.9651	NA	3.37817	-1.74592	2.59847	-0.671904	0.501645	0.886091	3.37817	3.28754	2.60191	1.26351	0.206407	NA
SmallRNA_885	chr10	52515146	52515166	20	+	-	-	5.84225	-1.25772	2.82956	-0.444492	0.656687	0.915864	5.84225	-4.75463	2.79977	-1.69822	0.089466	0.841987	5.84225	-3.91801	2.61909	-1.49594	0.134668	NA
SmallRNA_886	chr10	52678910	52678932	22	+	-	-	11.9996	0.60488	2.00224	0.302101	0.762575	0.928328	11.9996	0.679411	2.01767	0.336731	0.73632	0.989754	11.9996	5.45629	2.10833	2.58796	0.00965455	0.196639
SmallRNA_887	chr10	52749494	52749513	19	+	-	-	41.2311	-2.15244	2.73434	-0.787186	0.431173	0.8821	41.2311	-2.13987	2.73647	-0.781982	0.434225	0.860943	41.2311	0.00968205	2.54372	0.00380625	0.996963	0.999001
SmallRNA_888	chr10	53000959	53000982	23	+	-	-	2.28302	0.0179516	2.89962	0.00619104	0.99506	NA	2.28302	-0.849576	2.91643	-0.291307	0.770817	0.989754	2.28302	-3.14992	2.6423	-1.19211	0.233217	NA
SmallRNA_889	chr10	53258171	53258190	19	-	-	-	5.33532	5.58861	2.72447	2.05127	0.0402411	NA	5.33532	3.04764	2.64193	1.15356	0.248679	0.841987	5.33532	2.02441	2.40541	0.841609	0.400007	NA
SmallRNA_890	chr10	53359701	53359745	44	-	-	-	1.95272	-0.741111	4.03163	-0.183824	0.854151	NA	1.95272	4.07687	4.19364	0.972156	0.330973	0.842222	1.95272	3.43953	3.86905	0.888986	0.37401	NA
SmallRNA_891	chr10	54058567	54058584	17	+	-	-	1.82436	1.48987	4.39009	0.33937	0.734331	NA	1.82436	0.148903	4.39009	0.0339179	0.972943	0.989754	1.82436	-4.92316	3.94937	-1.24657	0.212556	NA
SmallRNA_892	chr10	54210391	54210409	18	+	-	-	3.01251	-4.07411	2.9167	-1.39682	0.162467	NA	3.01251	-4.88038	2.92835	-1.6666	0.0955947	0.841987	3.01251	0.0493205	2.89687	0.0170254	0.986416	NA
SmallRNA_893	chr10	55384766	55384784	18	+	-	-	1.51213	-1.35469	2.18666	-0.619527	0.535569	NA	1.51213	-2.56411	2.20684	-1.16189	0.245279	0.841987	1.51213	1.28076	2.253	0.568467	0.569718	NA
SmallRNA_894	chr10	55715190	55715212	22	-	-	-	4.78694	5.06256	1.87082	2.70606	0.00680859	NA	4.78694	2.96045	1.81333	1.63261	0.102552	0.841987	4.78694	2.81364	1.69028	1.6646	0.0959933	NA
SmallRNA_895	chr10	57076687	57076706	19	+	-	-	2.72113	-1.4595	2.15341	-0.677762	0.497923	NA	2.72113	-0.767475	2.20324	-0.348339	0.727586	0.989754	2.72113	2.99629	2.24018	1.33752	0.181052	NA
SmallRNA_896	chr10	57357366	57357382	16	-	-	-	2.00404	-5.47465	4.23282	-1.29338	0.19588	NA	2.00404	0.148941	4.39009	0.0339267	0.972936	0.989754	2.00404	-0.488408	4.06176	-0.120246	0.904289	NA
SmallRNA_897	chr10	57387179	57387199	20	+	-	-	1.48349	-2.17303	3.15423	-0.688925	0.49087	NA	1.48349	-3.1531	3.17301	-0.993728	0.320355	0.841987	1.48349	0.760272	3.09022	0.246025	0.805663	NA
SmallRNA_898	chr10	57537380	57537402	22	-	-	-	46.0739	-1.93032	2.66761	-0.723616	0.469302	0.885671	46.0739	-3.4283	2.67119	-1.28344	0.199339	0.841987	46.0739	-6.59636	2.4727	-2.66768	0.00763777	0.183846
SmallRNA_899	chr10	57940910	57941040	130	+	-	-	2.84821	5.13761	4.11593	1.24822	0.211949	NA	2.84821	3.79664	4.11593	0.922425	0.356307	0.846058	2.84821	-1.56031	3.67324	-0.424777	0.671	NA
SmallRNA_900	chr10	58290482	58290500	18	-	-	-	3.69351	-0.499671	3.5092	-0.142389	0.886773	NA	3.69351	3.88464	3.64995	1.0643	0.287193	0.841987	3.69351	4.41535	3.40554	1.29652	0.194796	NA
SmallRNA_901	chr10	58473064	58473151	87	+	-	-	1.3189	5.99292	4.32014	1.3872	0.165379	NA	1.3189	4.65196	4.32014	1.07681	0.281567	0.841987	1.3189	4.01462	3.98606	1.00717	0.313855	NA
SmallRNA_902	chr10	58761957	58761980	23	-	-	-	115.717	3.44252	1.51186	2.27701	0.0227859	0.449309	115.717	2.03321	1.51395	1.34298	0.179278	0.841987	115.717	1.02558	1.39862	0.733278	0.463389	0.79447
SmallRNA_903	chr10	58767596	58767619	23	-	-	-	8.35843	-0.499463	2.46603	-0.202537	0.839497	0.949302	8.35843	-1.08176	2.47427	-0.437202	0.661965	0.965495	8.35843	3.59268	2.48244	1.44724	0.147829	0.517061
SmallRNA_904	chr10	58890240	58890257	17	+	-	-	8.02223	-3.60098	2.50874	-1.43537	0.151181	0.741959	8.02223	-2.96451	2.52238	-1.17528	0.239881	0.841987	8.02223	1.82908	2.53945	0.720269	0.47136	0.801749
SmallRNA_905	chr10	59582993	59583009	16	-	-	-	5.32623	0.889653	3.6912	0.24102	0.809539	NA	5.32623	-0.374639	3.6969	-0.101339	0.919282	0.989754	5.32623	4.75325	3.56158	1.33459	0.182011	NA
SmallRNA_906	chr10	60022052	60022068	16	+	-	-	2.29294	-2.69035	2.91345	-0.923424	0.355786	NA	2.29294	-5.55326	2.89535	-1.918	0.0551116	0.841987	2.29294	-0.536311	2.87286	-0.186682	0.85191	NA
SmallRNA_907	chr10	60852922	60852941	19	-	-	-	1.33327	-2.36336	2.16819	-1.09002	0.275706	NA	1.33327	-1.43595	2.26227	-0.634738	0.525599	0.898167	1.33327	0.57403	2.24918	0.255217	0.798555	NA
SmallRNA_908	chr10	61390185	61390208	23	+	-	-	4.6257	-0.8658	2.51185	-0.344687	0.73033	NA	4.6257	-1.40995	2.52536	-0.558315	0.576629	0.9285	4.6257	3.7014	2.53983	1.45734	0.145022	NA
SmallRNA_909	chr10	61612493	61612513	20	-	-	-	1.59499	-3.94336	2.99317	-1.31745	0.187688	NA	1.59499	-3.19377	3.04635	-1.04839	0.294457	0.841987	1.59499	0.0524398	2.96222	0.0177029	0.985876	NA
SmallRNA_910	chr10	61806017	61806033	16	+	-	-	3.45011	-5.00744	3.27216	-1.53032	0.125939	NA	3.45011	-5.54287	3.2834	-1.68815	0.0913825	0.841987	3.45011	-0.517853	3.21059	-0.161295	0.871861	NA
SmallRNA_914	chr10	63822259	63822277	18	+	-	-	4.86133	0.881422	2.4119	0.365448	0.714777	NA	4.86133	1.85979	2.47325	0.751962	0.452074	0.867885	4.86133	5.2095	2.44979	2.12651	0.0334608	NA
SmallRNA_915	chr10	64191908	64191925	17	-	-	-	145.995	-1.58357	2.58225	-0.613251	0.53971	0.890125	145.995	-3.18158	2.58257	-1.23194	0.21797	0.841987	145.995	-4.19837	2.39256	-1.75477	0.0792995	0.430457
SmallRNA_916	chr10	64302198	64302217	19	+	-	-	17.9036	1.10143	1.78306	0.617718	0.536761	0.887763	17.9036	1.93566	1.81267	1.06785	0.285588	0.841987	17.9036	1.46612	1.67005	0.877894	0.380001	0.728367
SmallRNA_917	chr10	64477159	64477255	96	+	-	-	8.48788	1.4899	4.39009	0.339378	0.734325	0.92124	8.48788	0.148936	4.39009	0.0339256	0.972936	0.989754	8.48788	-7.141	3.93541	-1.81455	0.0695934	0.414602
SmallRNA_918	chr10	64812000	64812018	18	-	-	-	0.454477	1.26715	4.22354	0.300021	0.764161	NA	0.454477	3.03002	4.33251	0.699369	0.484322	0.879045	0.454477	2.39268	3.99946	0.598251	0.549673	NA
SmallRNA_919	chr10	65786285	65786306	21	+	-	-	2.4623	1.00022	2.52671	0.39586	0.692208	NA	2.4623	0.277902	2.55936	0.108582	0.913534	0.989754	2.4623	3.10866	2.53153	1.22798	0.219456	NA
SmallRNA_920	chr10	68568948	68568967	19	+	-	-	9.35322	-2.37156	2.02244	-1.17263	0.240945	0.816755	9.35322	-2.39186	2.03281	-1.17662	0.239345	0.841987	9.35322	2.93037	2.13214	1.37438	0.169324	0.537281
SmallRNA_921	chr10	68599644	68599666	22	-	-	-	1.1901	-3.10138	2.77321	-1.11834	0.263423	NA	1.1901	-2.12573	2.85502	-0.74456	0.456538	0.868549	1.1901	-0.340928	2.76276	-0.123401	0.901789	NA
SmallRNA_922	chr10	68856880	68856900	20	-	-	-	1.88251	-3.17064	2.10205	-1.50836	0.131463	NA	1.88251	-3.59155	2.13366	-1.68328	0.0923203	0.841987	1.88251	0.479738	2.20333	0.217733	0.827637	NA
SmallRNA_923	chr10	69089894	69089958	64	+	-	-	4.67515	7.78534	4.28902	1.81518	0.0694964	NA	4.67515	6.44438	4.28902	1.50253	0.132961	0.841987	4.67515	5.80705	3.95364	1.46879	0.141891	NA
SmallRNA_924	chr10	69718407	69718422	15	-	-	-	7.05589	0.429384	3.72539	0.115259	0.90824	0.967501	7.05589	-1.04265	3.72807	-0.279676	0.779726	0.989754	7.05589	4.76853	3.59423	1.32672	0.184602	NA
SmallRNA_925	chr10	69768502	69768521	19	+	-	-	1.60966	1.48519	4.19882	0.353716	0.723552	NA	1.60966	-3.37069	4.09251	-0.823625	0.410153	0.855401	1.60966	-4.28281	3.77733	-1.13382	0.25687	NA
SmallRNA_926	chr10	69892588	69892608	20	-	-	-	6.36757	-0.301442	2.31163	-0.130402	0.896248	0.966064	6.36757	-0.551746	2.33177	-0.236622	0.81295	0.989754	6.36757	0.455334	2.18942	0.20797	0.835252	NA
SmallRNA_927	chr10	70033593	70033609	16	+	-	-	15.9908	-1.33414	3.12288	-0.427215	0.669223	0.919688	15.9908	-2.91054	3.12383	-0.931723	0.35148	0.845448	15.9908	0.729001	2.93468	0.248409	0.803818	0.968891
SmallRNA_928	chr10	70119398	70119416	18	-	-	-	12.1365	7.9765	2.47667	3.22066	0.00127895	0.121409	12.1365	5.32111	2.33638	2.2775	0.0227565	0.841987	12.1365	3.18453	2.07942	1.53145	0.125657	0.498796
SmallRNA_929	chr10	70170281	70170297	16	-	-	-	2.15059	1.48989	4.39009	0.339375	0.734327	NA	2.15059	-5.58669	4.24246	-1.31685	0.187888	0.841987	2.15059	-0.488427	4.06176	-0.12025	0.904285	NA
SmallRNA_930	chr10	70253343	70253365	22	-	-	-	35.6492	0.117416	2.44292	0.0480638	0.961665	0.98722	35.6492	-1.6145	2.44331	-0.660784	0.508751	0.890758	35.6492	2.46591	2.297	1.07353	0.283032	0.63991
SmallRNA_931	chr10	70433888	70433904	16	+	-	-	12.7853	0.579577	1.42625	0.406365	0.684475	0.92124	12.7853	1.51149	1.46824	1.02945	0.303267	0.841987	12.7853	1.16467	1.35283	0.860919	0.389283	0.73449
SmallRNA_932	chr10	70775195	70775214	19	+	-	-	8.49041	-1.6289	2.27653	-0.715518	0.474289	0.885671	8.49041	0.0178888	2.30665	0.0077553	0.993812	0.997304	8.49041	3.90341	2.33932	1.66861	0.0951953	0.459211
SmallRNA_933	chr10	70775991	70776012	21	+	-	-	3.99615	-1.64203	2.00616	-0.818495	0.413075	NA	3.99615	-1.42294	2.0347	-0.699339	0.48434	0.879045	3.99615	2.44893	2.11578	1.15746	0.247084	NA
SmallRNA_934	chr10	70877589	70877673	84	-	-	-	1.9727	6.55903	4.31015	1.52176	0.128068	NA	1.9727	5.21806	4.31015	1.21065	0.226031	0.841987	1.9727	4.58073	3.97522	1.15232	0.24919	NA
SmallRNA_935	chr10	70964465	70964486	21	-	-	-	4.10835	0.266397	1.785	0.149242	0.881363	NA	4.10835	1.19971	1.85447	0.646932	0.517676	0.894643	4.10835	3.95656	1.93155	2.04839	0.0405217	NA
SmallRNA_936	chr10	71488851	71488870	19	+	-	-	8.93365	2.78389	2.37963	1.16988	0.242048	0.816755	8.93365	1.53788	2.39561	0.641958	0.5209	0.896921	8.93365	0.729363	2.20219	0.331199	0.740494	0.960064
SmallRNA_937	chr10	71521912	71521930	18	+	-	-	31.7294	-1.57042	2.75676	-0.569662	0.568907	0.898514	31.7294	-1.81901	2.75916	-0.659263	0.509727	0.891716	31.7294	0.674971	2.56976	0.262659	0.792813	0.967904
SmallRNA_938	chr10	71546743	71546763	20	+	-	-	0.908074	2.70492	3.37933	0.80043	0.423462	NA	0.908074	-1.68881	3.22782	-0.523206	0.600831	0.935986	0.908074	0.918335	3.11534	0.294778	0.768163	NA
SmallRNA_939	chr10	71732301	71732320	19	-	-	-	6.04884	-3.0054	2.08647	-1.44042	0.149747	0.737133	6.04884	-0.887381	2.14554	-0.413593	0.679173	0.972688	6.04884	-0.803775	1.99983	-0.401922	0.687742	NA
SmallRNA_940	chr10	71816596	71816615	19	+	-	-	30.5428	-0.981765	2.89993	-0.338548	0.73495	0.92124	30.5428	-2.79665	2.90014	-0.964315	0.334888	0.842222	30.5428	5.56289	2.87292	1.93632	0.0528282	0.389533
SmallRNA_941	chr10	71880804	71880822	18	-	-	-	0.550598	-3.00621	4.2496	-0.707411	0.479311	NA	0.550598	-2.38461	4.30735	-0.553614	0.579843	0.92862	0.550598	-0.488407	4.06176	-0.120245	0.904289	NA
SmallRNA_942	chr10	72342276	72342292	16	-	-	-	2.445	-3.85978	2.98862	-1.29149	0.196533	NA	2.445	-2.51253	3.03939	-0.826654	0.408433	0.855401	2.445	0.908958	2.95885	0.3072	0.758691	NA
SmallRNA_943	chr10	73623816	73623833	17	+	-	-	6.76957	1.48989	4.39009	0.339377	0.734326	0.92124	6.76957	0.148931	4.39009	0.0339245	0.972937	0.989754	6.76957	-6.8148	3.93639	-1.73123	0.0834101	NA
SmallRNA_944	chr10	75235844	75235864	20	+	-	-	7.81721	1.1297	2.48975	0.45374	0.650016	0.911518	7.81721	0.209686	2.50025	0.083866	0.933163	0.989754	7.81721	2.06821	2.3622	0.875545	0.381278	0.728616
SmallRNA_945	chr10	75390976	75390992	16	+	-	-	0.936781	-1.49221	3.23561	-0.461183	0.644668	NA	0.936781	-2.21678	3.27108	-0.67769	0.497968	0.885535	0.936781	0.911312	3.15331	0.289002	0.77258	NA
SmallRNA_946	chr10	75463465	75463480	15	+	-	-	1.40229	0.467683	3.67696	0.127193	0.898788	NA	1.40229	-4.44756	3.52469	-1.26183	0.20701	0.841987	1.40229	-2.85373	3.33986	-0.854447	0.392858	NA
SmallRNA_948	chr10	75954270	75954288	18	+	-	-	2.31314	-0.0432115	3.43793	-0.0125691	0.989972	NA	2.31314	-5.63535	3.2738	-1.72135	0.0851878	0.841987	2.31314	-1.26728	3.1994	-0.396101	0.692031	NA
SmallRNA_949	chr10	76581334	76581351	17	+	-	-	0.398542	-3.14766	4.2477	-0.741028	0.458677	NA	0.398542	0.148906	4.39009	0.0339186	0.972942	0.989754	0.398542	-0.488444	4.06176	-0.120254	0.904282	NA
SmallRNA_950	chr10	76875996	76876012	16	+	-	-	3.3788	7.21822	3.49702	2.06411	0.0390076	NA	3.3788	5.87725	3.49702	1.68065	0.0928316	0.841987	3.3788	3.63494	3.18856	1.13999	0.254288	NA
SmallRNA_951	chr10	77104921	77104946	25	+	-	-	7.99565	2.53244	3.77699	0.670493	0.502544	0.885671	7.99565	1.41349	3.78985	0.372966	0.709173	0.984934	7.99565	0.682081	3.49872	0.194952	0.845431	0.973262
SmallRNA_952	chr10	77432013	77432036	23	+	-	-	9.6832	-1.34222	2.30111	-0.583294	0.559695	0.896599	9.6832	-1.92396	2.30783	-0.833667	0.404469	0.855401	9.6832	3.58743	2.35969	1.5203	0.128435	0.499003
SmallRNA_953	chr10	77583150	77583165	15	+	-	-	5.40877	0.197111	2.35989	0.0835254	0.933434	NA	5.40877	-0.418913	2.3747	-0.176407	0.859974	0.989754	5.40877	3.84505	2.40314	1.60001	0.109596	NA
SmallRNA_954	chr10	78033997	78034017	20	+	-	-	4.18678	7.56263	3.84105	1.96889	0.0489653	NA	4.18678	6.22166	3.84105	1.61978	0.10528	0.841987	4.18678	4.83332	3.53372	1.36777	0.171383	NA
SmallRNA_955	chr10	78150839	78150855	16	-	-	-	0.852106	2.74831	3.6907	0.744658	0.456479	NA	0.852106	4.00845	3.79019	1.05759	0.290245	0.841987	0.852106	3.3711	3.49405	0.964813	0.334639	NA
SmallRNA_956	chr10	78152587	78152606	19	+	-	-	3.39251	-6.12339	3.81802	-1.60381	0.108755	NA	3.39251	-2.81372	3.89332	-0.722704	0.469862	0.873035	3.39251	-0.498871	3.69397	-0.13505	0.892572	NA
SmallRNA_957	chr10	78305752	78305774	22	-	-	-	5.53833	-2.22027	2.14018	-1.03742	0.29954	NA	5.53833	-2.17521	2.15729	-1.00831	0.313307	0.841987	5.53833	2.33856	2.22776	1.04974	0.293839	NA
SmallRNA_958	chr10	78523926	78523946	20	+	-	-	11.4029	-2.96931	2.98422	-0.995007	0.319733	0.856291	11.4029	-5.66108	2.98106	-1.89902	0.0575622	0.841987	11.4029	-2.72835	2.79949	-0.974587	0.329765	0.692565
SmallRNA_959	chr10	78561132	78561148	16	+	-	-	4.20831	0.83585	2.9317	0.285107	0.775562	NA	4.20831	-0.930596	2.93403	-0.317174	0.751112	0.989754	4.20831	2.57614	2.86187	0.900161	0.368034	NA
SmallRNA_960	chr10	78647629	78647649	20	+	-	-	1.38167	-4.80551	3.07783	-1.56133	0.118446	NA	1.38167	-1.04316	3.23495	-0.322466	0.7471	0.989754	1.38167	-1.27464	3.03654	-0.419767	0.674656	NA
SmallRNA_961	chr10	78735207	78735226	19	+	-	-	1.38334	2.25825	2.90054	0.778561	0.436238	NA	1.38334	1.29079	2.9223	0.441705	0.658702	0.965495	1.38334	0.744194	2.71241	0.274366	0.783803	NA
SmallRNA_962	chr10	79208458	79208473	15	+	-	-	5.1858	-3.70808	3.81756	-0.971323	0.331388	NA	5.1858	-6.69122	3.81042	-1.75603	0.0790831	0.841987	5.1858	-0.499198	3.68339	-0.135527	0.892196	NA
SmallRNA_963	chr10	79264141	79264158	17	+	-	-	3.38749	-0.171697	2.00701	-0.0855486	0.931825	NA	3.38749	-0.126584	2.05547	-0.0615838	0.950894	0.989754	3.38749	0.173019	1.92583	0.089841	0.928414	NA
SmallRNA_964	chr10	79350554	79350574	20	+	-	-	0.742129	-4.04361	4.23911	-0.953881	0.340144	NA	0.742129	0.148919	4.39009	0.0339217	0.97294	0.989754	0.742129	-0.48843	4.06176	-0.120251	0.904284	NA
SmallRNA_965	chr10	79550208	79550228	20	-	-	-	3.11782	6.21803	3.49413	1.77957	0.0751469	NA	3.11782	3.9992	3.41499	1.17107	0.241569	0.841987	3.11782	5.18007	3.21814	1.60965	0.107475	NA
SmallRNA_968	chr10	80210883	80210903	20	+	-	-	2.36278	6.81311	3.8359	1.77614	0.075709	NA	2.36278	5.47214	3.8359	1.42656	0.153706	0.841987	2.36278	4.83481	3.53362	1.36823	0.17124	NA
SmallRNA_969	chr10	80923329	80923349	20	+	-	-	0.91461	-2.77651	3.29487	-0.842678	0.399408	NA	0.91461	-2.91948	3.35069	-0.871305	0.383588	0.851225	0.91461	-2.48875	3.15989	-0.787607	0.430927	NA
SmallRNA_970	chr10	81190678	81190757	79	-	-	-	6.06114	1.48989	4.39009	0.339376	0.734326	0.92124	6.06114	0.148929	4.39009	0.0339239	0.972938	0.989754	6.06114	-6.65544	3.93695	-1.69051	0.0909309	NA
SmallRNA_971	chr10	81518288	81518309	21	-	-	-	4.8547	3.78101	2.2213	1.70216	0.0887252	NA	4.8547	0.565089	2.14029	0.264024	0.791761	0.989754	4.8547	-0.00355038	1.97081	-0.00180148	0.998563	NA
SmallRNA_972	chr10	81761337	81761357	20	-	-	-	7.85445	-3.43155	2.47643	-1.38568	0.165843	0.760577	7.85445	-3.2009	2.48744	-1.28683	0.198155	0.841987	7.85445	2.5747	2.51647	1.02314	0.306241	0.667068
SmallRNA_973	chr10	82843880	82843898	18	+	-	-	3.11176	2.02565	2.78175	0.728193	0.466495	NA	3.11176	0.792062	2.80198	0.28268	0.777422	0.989754	3.11176	3.64471	2.74167	1.32937	0.183724	NA
SmallRNA_974	chr10	84194445	84194463	18	+	-	-	0.863288	1.48987	4.39009	0.33937	0.734331	NA	0.863288	-4.28586	4.26144	-1.00573	0.314546	0.841987	0.863288	-0.488447	4.06176	-0.120255	0.904281	NA
SmallRNA_975	chr10	84905207	84905222	15	+	-	-	2.605	2.16345	2.43274	0.889309	0.373837	NA	2.605	2.00735	2.50269	0.802075	0.42251	0.859284	2.605	3.80179	2.4398	1.55824	0.119176	NA
SmallRNA_976	chr10	85015752	85015770	18	-	-	-	1.05455	-1.85714	4.18535	-0.443724	0.657242	NA	1.05455	2.53566	4.33946	0.584325	0.559001	0.917699	1.05455	1.89832	4.00699	0.473751	0.635677	NA
SmallRNA_977	chr10	85061060	85061075	15	+	-	-	2.11987	-3.57679	3.63986	-0.982674	0.325768	NA	2.11987	-4.85688	3.6493	-1.33091	0.183219	0.841987	2.11987	-2.47346	3.48059	-0.710645	0.477304	NA
SmallRNA_978	chr10	85186335	85186356	21	+	-	-	142.352	-1.06322	2.88059	-0.369099	0.712054	0.92124	142.352	-1.85081	2.8838	-0.641796	0.521006	0.896921	142.352	-5.54139	2.66864	-2.07649	0.037849	0.34959
SmallRNA_979	chr10	85931828	85931848	20	+	-	-	9.91205	2.40355	2.7107	0.88669	0.375246	0.864994	9.91205	1.08069	2.71738	0.397696	0.690854	0.979902	9.91205	4.91885	2.67718	1.83733	0.0661618	0.408512
SmallRNA_980	chr10	85948220	85948238	18	+	-	-	0.968791	5.61656	4.32248	1.29938	0.193812	NA	0.968791	4.2756	4.32248	0.989155	0.322588	0.841987	0.968791	3.63826	3.98859	0.912167	0.361681	NA
SmallRNA_981	chr10	86056694	86056714	20	-	-	-	1.70414	-4.65934	3.88421	-1.19956	0.230311	NA	1.70414	0.715936	4.05429	0.176587	0.859832	0.989754	1.70414	0.0785872	3.7482	0.0209666	0.983272	NA
SmallRNA_982	chr10	86252209	86252238	29	+	-	-	8.33685	4.11774	3.17914	1.29524	0.195238	0.792229	8.33685	-1.93401	3.07849	-0.628232	0.529852	0.900774	8.33685	4.67952	3.02568	1.5466	0.121959	0.492875
SmallRNA_983	chr10	86401737	86401757	20	-	-	-	0.683206	5.22446	4.32478	1.20803	0.227036	NA	0.683206	3.88349	4.32478	0.897963	0.369205	0.84831	0.683206	3.24616	3.99109	0.813352	0.416017	NA
SmallRNA_984	chr10	86684926	86684944	18	-	-	-	2.64162	-0.735149	3.23166	-0.227483	0.820048	NA	2.64162	-0.445908	3.2645	-0.136593	0.891353	0.989754	2.64162	3.33753	3.15987	1.05622	0.290866	NA
SmallRNA_985	chr10	86702996	86703015	19	-	-	-	3.0084	-2.29029	2.18949	-1.04604	0.295543	NA	3.0084	-1.85522	2.23309	-0.830785	0.406095	0.855401	3.0084	-0.905594	2.12355	-0.426452	0.669779	NA
SmallRNA_986	chr10	86936304	86936324	20	+	-	-	2.21812	-3.85652	2.9115	-1.32458	0.18531	NA	2.21812	-4.04016	2.93774	-1.37526	0.16905	0.841987	2.21812	-0.698286	2.88689	-0.241881	0.808872	NA
SmallRNA_987	chr10	87660198	87660218	20	-	-	-	1.64058	-2.29689	3.5054	-0.655243	0.512311	NA	1.64058	1.92015	3.66482	0.523941	0.600319	0.935986	1.64058	2.13197	3.40468	0.626188	0.531192	NA
SmallRNA_988	chr10	87724385	87724403	18	+	-	-	3.90739	1.974	2.85019	0.692586	0.488569	NA	3.90739	-1.79898	2.81027	-0.640145	0.522078	0.897543	3.90739	2.87917	2.78377	1.03427	0.301009	NA
SmallRNA_989	chr10	88047148	88047166	18	+	-	-	7.81379	-1.70738	2.87008	-0.594889	0.551918	0.896273	7.81379	-1.9622	2.87816	-0.681756	0.495393	0.884805	7.81379	3.88532	2.84991	1.36332	0.172783	0.537643
SmallRNA_990	chr10	88712947	88712966	19	+	-	-	4.4733	1.18509	3.0797	0.384807	0.70038	NA	4.4733	-5.07638	2.88888	-1.75722	0.078881	0.841987	4.4733	-0.875173	2.83602	-0.308592	0.757632	NA
SmallRNA_991	chr10	88931935	88931955	20	+	-	-	27.9246	-0.0801676	2.15925	-0.0371275	0.970383	0.990295	27.9246	-1.66191	2.16115	-0.768996	0.441896	0.864563	27.9246	-2.47958	2.00163	-1.23878	0.215427	0.589004
SmallRNA_992	chr10	89187933	89187952	19	+	-	-	9.33067	-2.6542	2.76591	-0.959613	NA	NA	9.33067	-3.57021	2.77018	-1.2888	NA	NA	9.33067	-0.320937	2.63115	-0.121976	NA	NA
SmallRNA_994	chr10	89631558	89631580	22	+	-	-	1.27247	-0.977792	3.16084	-0.309345	0.757059	NA	1.27247	-1.13715	3.20561	-0.354739	0.722785	0.989754	1.27247	2.02403	3.09152	0.654705	0.512658	NA
SmallRNA_995	chr10	90142874	90142895	21	+	-	-	28.3486	-1.69513	2.46368	-0.688047	0.491423	0.885671	28.3486	-2.07637	2.46672	-0.841751	0.399927	0.853444	28.3486	-0.722682	2.29272	-0.315207	0.752604	0.962937
SmallRNA_996	chr10	90759929	90759947	18	-	-	-	3.79155	-4.48385	2.82045	-1.58977	0.111887	NA	3.79155	-3.76044	2.84742	-1.32065	0.186619	0.841987	3.79155	-1.36427	2.75931	-0.494424	0.621007	NA
SmallRNA_997	chr10	91041651	91041670	19	-	-	-	1.21906	5.44988	2.91362	1.87048	0.0614165	NA	1.21906	2.96589	2.85428	1.0391	0.298756	0.841987	1.21906	1.40991	2.61212	0.539759	0.589363	NA
SmallRNA_998	chr10	91298159	91298176	17	+	-	-	3.50475	-5.1955	3.24043	-1.60333	0.108861	NA	3.50475	-4.85844	3.26328	-1.48882	0.136535	0.841987	3.50475	-3.44484	3.08061	-1.11823	0.263468	NA
SmallRNA_999	chr10	93038311	93038329	18	+	-	-	2.70478	-0.658251	1.90847	-0.344911	0.730162	NA	2.70478	-1.19799	1.94681	-0.615361	0.538316	0.905769	2.70478	-0.684465	1.83977	-0.372038	0.709865	NA
SmallRNA_1000	chr10	93182562	93182585	23	+	-	-	7.03243	0.112757	2.39873	0.047007	0.962508	0.98722	7.03243	-2.07999	2.39678	-0.867824	0.385491	0.852069	7.03243	4.13209	2.43982	1.6936	0.0903412	NA
SmallRNA_1001	chr10	93220992	93221014	22	-	-	-	3.87347	-2.21777	1.89521	-1.1702	0.241922	NA	3.87347	-1.64707	1.97778	-0.832788	0.404965	0.855401	3.87347	-3.17867	1.79071	-1.77509	0.0758823	NA
SmallRNA_1002	chr10	93573406	93573422	16	-	-	-	3.02553	-4.27085	3.09446	-1.38016	0.167537	NA	3.02553	-5.34731	3.10428	-1.72256	0.0849679	0.841987	3.02553	-2.87502	2.97622	-0.965999	0.334045	NA
SmallRNA_1003	chr10	94109156	94109177	21	+	-	-	16.766	-0.549012	3.26002	-0.168408	0.866263	0.956145	16.766	-1.58062	3.26238	-0.484498	0.628032	0.951777	16.766	0.682199	3.03842	0.224524	0.822349	0.973262
SmallRNA_1004	chr10	94381057	94381072	15	-	-	-	5.98488	6.35817	2.78746	2.28099	0.0225489	0.449309	5.98488	4.96512	2.73096	1.81809	0.0690507	0.841987	5.98488	6.13369	2.59822	2.36073	0.018239	NA
SmallRNA_1005	chr10	94555592	94555613	21	-	-	-	11.1113	-1.70186	2.25164	-0.755834	0.449749	0.8821	11.1113	1.37056	2.30844	0.593716	0.552702	0.914376	11.1113	3.40775	2.2746	1.49818	0.134088	0.503992
SmallRNA_1006	chr10	94604963	94604985	22	-	-	-	9.62016	-0.680259	2.78773	-0.244019	0.807216	0.938925	9.62016	0.431717	2.87304	0.150265	0.880556	0.989754	9.62016	-3.8112	2.58119	-1.47652	0.139803	0.51333
SmallRNA_1007	chr10	95035924	95035940	16	-	-	-	1.242	-2.60571	3.51772	-0.740738	0.458852	NA	1.242	-4.48525	3.51888	-1.27463	0.202442	0.841987	1.242	-0.509491	3.40228	-0.14975	0.880962	NA
SmallRNA_1008	chr10	95310482	95310502	20	+	-	-	2.28118	-1.05416	2.91254	-0.361939	0.717398	NA	2.28118	0.810092	3.0003	0.270004	0.787157	0.989754	2.28118	2.47102	2.87871	0.858378	0.390684	NA
SmallRNA_1009	chr10	95473116	95473134	18	-	-	-	2.22265	-4.01254	3.41839	-1.17381	0.24047	NA	2.22265	-5.10889	3.42863	-1.49007	0.136207	0.841987	2.22265	-0.512357	3.333	-0.153723	0.877828	NA
SmallRNA_1010	chr10	96511663	96511680	17	+	-	-	2.18822	-0.0645443	3.67579	-0.0175593	0.98599	NA	2.18822	-0.111752	3.70814	-0.0301369	0.975958	0.990071	2.18822	3.40598	3.54803	0.959964	0.337073	NA
SmallRNA_1011	chr10	96607272	96607296	24	-	-	-	0.951728	-1.85971	4.18874	-0.443977	0.657059	NA	0.951728	2.39556	4.34188	0.551732	0.581132	0.928934	0.951728	1.75821	4.00961	0.438499	0.661024	NA
SmallRNA_1012	chr10	96692721	96692739	18	+	-	-	3.51154	-1.349	2.80139	-0.481547	0.630128	NA	3.51154	-0.184346	2.84522	-0.0647913	0.94834	0.989754	3.51154	3.53019	2.78903	1.26574	0.205606	NA
SmallRNA_1013	chr10	97319486	97319518	32	+	-	-	2.94465	6.20971	3.63249	1.70949	NA	NA	2.94465	-0.173642	3.46233	-0.0501518	NA	NA	2.94465	3.48121	3.34229	1.04156	NA	NA
SmallRNA_1014	chr10	97334543	97334565	22	-	-	-	4.815	-0.707766	3.20717	-0.220682	0.82534	NA	4.815	-0.575965	3.23319	-0.178141	0.858612	0.989754	4.815	-0.80732	2.99386	-0.269659	0.787423	NA
SmallRNA_1015	chr10	97488069	97488084	15	+	-	-	5.96133	-1.15284	3.93151	-0.293231	0.769345	0.928328	5.96133	0.13946	4.02676	0.0346334	0.972372	0.989754	5.96133	-6.61659	3.58888	-1.84364	0.0652363	NA
SmallRNA_1016	chr10	97913972	97913994	22	-	-	-	5.36952	0.993766	2.68494	0.370125	0.711289	NA	5.36952	1.92754	2.73766	0.704084	0.481381	0.877232	5.36952	5.37441	2.68224	2.0037	0.0451018	NA
SmallRNA_1017	chr10	97950986	97951002	16	+	-	-	1.97108	-1.98407	3.9158	-0.506684	0.612377	NA	1.97108	-5.34064	3.8876	-1.37376	0.169515	0.841987	1.97108	-0.497337	3.7426	-0.132886	0.894284	NA
SmallRNA_1018	chr10	98619245	98619263	18	+	-	-	1.81475	0.179534	3.19932	0.0561165	NA	NA	1.81475	2.35516	3.30459	0.712692	NA	NA	1.81475	3.69179	3.12727	1.18052	NA	NA
SmallRNA_1019	chr10	98747663	98747678	15	-	-	-	8.71955	-3.21652	2.9397	-1.09417	0.273882	0.84636	8.71955	-2.77768	2.94957	-0.941722	0.346335	0.845448	8.71955	1.45192	2.88411	0.503422	0.614667	0.892054
SmallRNA_1020	chr10	98991968	98991988	20	-	-	-	21.8957	-2.79938	3.32643	-0.841555	0.400037	0.869067	21.8957	-3.57826	3.32844	-1.07506	0.282349	0.841987	21.8957	-1.93897	3.09411	-0.626667	0.530878	0.848794
SmallRNA_1021	chr10	99117744	99117795	51	-	-	-	0.925378	5.27597	4.29673	1.2279	0.219483	NA	0.925378	3.93501	4.29673	0.915815	0.359764	0.846058	0.925378	1.77211	3.9446	0.449248	0.653252	NA
SmallRNA_1022	chr10	99213685	99213705	20	-	-	-	6.54947	-2.99109	2.31287	-1.29324	0.195929	0.793396	6.54947	-4.29101	2.31756	-1.85152	0.0640943	0.841987	6.54947	-1.4462	2.22494	-0.649995	0.515695	NA
SmallRNA_1023	chr10	99540538	99540561	23	+	-	-	2.28287	-1.34949	1.89303	-0.712872	0.475925	NA	2.28287	-1.37331	1.94244	-0.707004	0.479564	0.87666	2.28287	0.328871	1.94	0.169521	0.865387	NA
SmallRNA_1024	chr10	100014330	100014347	17	+	-	-	3.51747	0.716238	2.67416	0.267836	0.788825	NA	3.51747	-1.73803	2.62343	-0.662503	0.507649	0.89075	3.51747	-4.01242	2.37806	-1.68726	0.0915528	NA
SmallRNA_1025	chr10	100469752	100469769	17	+	-	-	4.22149	1.48988	4.39009	0.339375	0.734328	NA	4.22149	0.148921	4.39009	0.0339221	0.972939	0.989754	4.22149	-6.13334	3.93929	-1.55697	0.119478	NA
SmallRNA_1026	chr10	100499330	100499347	17	-	-	-	7.02653	-2.38079	2.55752	-0.930898	0.351906	0.863297	7.02653	-3.03142	2.56502	-1.18183	0.237272	0.841987	7.02653	0.510055	2.49181	0.204692	0.837813	NA
SmallRNA_1027	chr10	101038302	101038320	18	+	-	-	1.11752	-0.708932	2.34913	-0.301784	0.762817	NA	1.11752	0.179121	2.4445	0.073275	0.941587	0.989754	1.11752	2.41464	2.39232	1.00933	0.312816	NA
SmallRNA_1028	chr10	101094452	101094475	23	+	-	-	5.2164	-3.72515	1.72497	-2.15954	0.0308081	NA	5.2164	-2.77225	1.76004	-1.57511	0.115232	0.841987	5.2164	-0.380399	1.78642	-0.212939	0.831374	NA
SmallRNA_1029	chr10	101829712	101829734	22	-	-	-	1.50474	-0.40712	3.23741	-0.125755	0.899926	NA	1.50474	0.912282	3.31744	0.274996	0.783319	0.989754	1.50474	3.05549	3.16108	0.966596	0.333746	NA
SmallRNA_1030	chr10	102285564	102285583	19	-	-	-	1.75445	-2.12955	2.30235	-0.924948	0.354993	NA	1.75445	-1.39135	2.36739	-0.587712	0.556725	0.91731	1.75445	1.85966	2.36442	0.78652	0.431563	NA
SmallRNA_1031	chr10	102296597	102296615	18	+	-	-	1.41376	-3.62035	3.08647	-1.17298	0.240806	NA	1.41376	-2.15658	3.16544	-0.681289	0.495689	0.884805	1.41376	0.413593	3.04193	0.135964	0.89185	NA
SmallRNA_1032	chr10	102420998	102421014	16	-	-	-	31.8591	-0.859648	3.41345	-0.251841	0.801164	0.936902	31.8591	-2.14026	3.41809	-0.626157	0.531212	0.902165	31.8591	-4.94744	3.16142	-1.56494	0.117597	0.486516
SmallRNA_1033	chr10	102421483	102421498	15	-	-	-	0.96914	0.246715	3.58539	0.0688113	0.94514	NA	0.96914	3.63378	3.75428	0.967904	0.333092	0.842222	0.96914	2.99644	3.46113	0.865741	0.386632	NA
SmallRNA_1035	chr10	102685344	102685363	19	+	-	-	2.86515	-3.38467	2.37916	-1.42264	0.154842	NA	2.86515	-0.379118	2.4953	-0.151933	0.87924	0.989754	2.86515	-0.394923	2.35971	-0.167361	0.867086	NA
SmallRNA_1036	chr10	102725210	102725227	17	+	-	-	5.29155	1.48989	4.39009	0.339376	0.734327	NA	5.29155	0.148926	4.39009	0.0339232	0.972938	0.989754	5.29155	-6.45899	3.93773	-1.64028	0.100947	NA
SmallRNA_1037	chr10	102812989	102813008	19	-	-	-	2.968	3.43504	2.72332	1.26134	0.207185	NA	2.968	5.72079	2.91339	1.96362	0.0495744	0.841987	2.968	5.08345	2.6731	1.90171	0.0572097	NA
SmallRNA_1038	chr10	102824382	102824402	20	-	-	-	1.07851	0.78696	2.68408	0.293196	0.769373	NA	1.07851	-1.76054	2.62843	-0.669806	0.502981	0.886737	1.07851	-1.2166	2.48504	-0.489569	0.624439	NA
SmallRNA_1039	chr10	102918612	102918627	15	+	-	-	0.869863	2.39316	3.83782	0.623573	0.532908	NA	0.869863	-0.72733	3.76103	-0.193386	0.846657	0.989754	0.869863	2.33514	3.5832	0.651691	0.5146	NA
SmallRNA_1040	chr10	102994349	102994367	18	+	-	-	1.32096	-4.8742	4.23474	-1.151	0.249731	NA	1.32096	0.148932	4.39009	0.0339246	0.972937	0.989754	1.32096	-0.488418	4.06176	-0.120248	0.904287	NA
SmallRNA_1041	chr10	103191713	103191730	17	-	-	-	6.3765	-0.990204	2.4056	-0.411625	0.680614	0.92124	6.3765	0.635442	2.44767	0.259611	0.795164	0.989754	6.3765	3.92954	2.4463	1.60632	0.108204	NA
SmallRNA_1042	chr10	103797868	103797884	16	+	-	-	1.377	0.57169	4.17471	0.136941	0.891077	NA	1.377	4.17607	4.32301	0.966011	0.334039	0.842222	1.377	3.53873	3.98916	0.887086	0.375032	NA
SmallRNA_1043	chr10	103929754	103929774	20	-	-	-	20.1038	-2.89988	2.59232	-1.11864	0.263292	0.839098	20.1038	-4.48999	2.59314	-1.73148	0.0833654	0.841987	20.1038	-1.1433	2.43633	-0.469273	0.638875	0.903581
SmallRNA_1044	chr10	104123425	104123443	18	+	-	-	5.68531	-4.44976	3.36936	-1.32066	0.186616	0.788936	5.68531	-6.74442	3.36738	-2.00287	0.0451917	0.841987	5.68531	-0.514082	3.29292	-0.156117	0.87594	NA
SmallRNA_1045	chr10	104351186	104351205	19	-	-	-	8.82411	-1.50545	2.80746	-0.536233	0.591798	0.899646	8.82411	-1.44498	2.81765	-0.51283	0.60807	0.938828	8.82411	0.875798	2.65881	0.329395	0.741857	0.96071
SmallRNA_1046	chr10	104646817	104646839	22	+	-	-	0.517689	-2.6483	4.25534	-0.622346	0.533715	NA	0.517689	-2.62211	4.30307	-0.609359	0.542286	0.907091	0.517689	-0.488409	4.06176	-0.120246	0.904289	NA
SmallRNA_1047	chr10	104774176	104774192	16	-	-	-	1.33494	-3.25084	3.15923	-1.029	0.303481	NA	1.33494	-4.06619	3.18566	-1.2764	0.201813	0.841987	1.33494	-2.04385	3.07105	-0.665521	0.505717	NA
SmallRNA_1048	chr10	104807924	104807942	18	+	-	-	2.37183	-0.469109	3.17724	-0.147647	0.882622	NA	2.37183	1.84222	3.2703	0.563318	0.573218	0.926667	2.37183	3.73536	3.11244	1.20014	0.230087	NA
SmallRNA_1049	chr10	105718089	105718109	20	-	-	-	21.3512	-1.67387	2.26078	-0.740395	0.45906	0.8821	21.3512	-0.506607	2.27021	-0.223154	0.823416	0.989754	21.3512	3.45245	2.2278	1.54971	0.121211	0.492875
SmallRNA_1050	chr10	105910475	105910495	20	+	-	-	1.21142	-2.39806	2.3088	-1.03866	0.298963	NA	1.21142	0.580549	2.47409	0.234652	0.814479	0.989754	1.21142	1.57171	2.37106	0.662873	0.507412	NA
SmallRNA_1051	chr10	106166411	106166426	15	+	-	-	0.961947	-3.44255	4.18899	-0.821809	0.411185	NA	0.961947	1.06765	4.34364	0.245796	0.80584	0.989754	0.961947	0.430301	4.01544	0.107162	0.914661	NA
SmallRNA_1052	chr10	106924600	106924620	20	+	-	-	5.00424	-3.38645	2.34186	-1.44605	0.148162	NA	5.00424	-5.36066	2.34161	-2.28931	0.0220613	0.841987	5.00424	-0.154411	2.39943	-0.0643532	0.948689	NA
SmallRNA_1053	chr10	107042303	107042321	18	+	-	-	1.60536	0.205687	2.34812	0.0875962	0.930198	NA	1.60536	0.954006	2.43898	0.391149	0.695687	0.981176	1.60536	3.38474	2.38998	1.41622	0.15671	NA
SmallRNA_1054	chr10	107051793	107051888	95	-	-	-	2.12395	6.66335	4.30866	1.5465	0.121983	NA	2.12395	5.32239	4.30866	1.23528	0.216727	0.841987	2.12395	4.68506	3.97361	1.17904	0.238381	NA
SmallRNA_1055	chr10	107493824	107493842	18	-	-	-	112.782	-0.0849723	2.26035	-0.0375925	0.970013	0.990255	112.782	-1.86252	2.26062	-0.823896	0.409999	0.855401	112.782	-2.94783	2.09324	-1.40826	0.159053	0.525322
SmallRNA_1056	chr10	108149160	108149182	22	+	-	-	1.09423	-3.56856	2.98879	-1.19398	0.232485	NA	1.09423	-0.39108	3.13049	-0.124926	0.900582	0.989754	1.09423	0.411328	2.95678	0.139114	0.88936	NA
SmallRNA_1057	chr10	108719166	108719182	16	+	-	-	1.51824	0.144649	3.40786	0.0424455	0.966144	NA	1.51824	1.19303	3.48846	0.341994	0.732356	0.989754	1.51824	0.125547	3.21575	0.0390412	0.968858	NA
SmallRNA_1058	chr10	109119043	109119130	87	-	-	-	2.26292	6.75324	4.30745	1.56781	0.116926	NA	2.26292	5.41228	4.30745	1.25649	0.208937	0.841987	2.26292	4.77495	3.9723	1.20206	0.229339	NA
SmallRNA_1059	chr10	109288202	109288217	15	+	-	-	18.8717	0.0257693	2.65688	0.00969909	0.992261	0.9961	18.8717	-2.45296	2.65419	-0.924185	0.35539	0.846058	18.8717	-2.25104	2.4634	-0.913795	0.360824	0.712849
SmallRNA_1060	chr10	109542749	109542764	15	-	-	-	0.977985	-0.562375	2.20241	-0.255346	0.798456	NA	0.977985	1.34896	2.36004	0.571585	0.567603	0.923531	0.977985	1.14679	2.24509	0.510801	0.609491	NA
SmallRNA_1061	chr10	110030906	110030925	19	-	-	-	4.76707	-3.37698	3.32193	-1.01657	0.309357	NA	4.76707	-2.86667	3.33924	-0.858478	0.390628	0.852069	4.76707	-0.447761	3.1762	-0.140974	0.887891	NA
SmallRNA_1062	chr10	110330513	110330528	15	+	-	-	5.25684	-6.02489	3.67679	-1.63863	0.101291	NA	5.25684	-5.0965	3.69542	-1.37914	0.167851	0.841987	5.25684	-3.83727	3.46347	-1.10792	0.267895	NA
SmallRNA_1063	chr10	110436880	110436901	21	-	-	-	2.55124	-1.01817	3.96744	-0.256631	0.797463	NA	2.55124	4.27436	4.13382	1.034	0.301138	0.841987	2.55124	3.63702	3.81329	0.953775	0.340197	NA
SmallRNA_1065	chr10	110696561	110696582	21	+	-	-	8.42913	-1.77372	2.56234	-0.692225	0.488796	0.885671	8.42913	-3.27466	2.56468	-1.27683	0.201663	0.841987	8.42913	1.20883	2.52302	0.479119	0.631854	0.903507
SmallRNA_1066	chr10	110919590	110919646	56	+	-	-	6.65421	1.4996	2.38534	0.628673	0.529563	0.887763	6.65421	0.423294	2.39603	0.176665	0.859772	0.989754	6.65421	5.47246	2.42441	2.25723	0.0239936	NA
SmallRNA_1067	chr10	111138786	111138803	17	-	-	-	3.45803	-2.80745	3.82322	-0.734315	0.462757	NA	3.45803	-6.14553	3.80706	-1.61425	0.106474	0.841987	3.45803	-0.499406	3.67759	-0.135797	0.891982	NA
SmallRNA_1068	chr10	111226646	111226668	22	+	-	-	4.27283	0.533595	2.34787	0.227268	0.820215	NA	4.27283	1.05023	2.39649	0.438235	0.661216	0.965495	4.27283	2.72858	2.32836	1.17189	0.241241	NA
SmallRNA_1069	chr10	111330585	111330604	19	+	-	-	8.2448	2.37969	2.23331	1.06554	0.28663	0.847114	8.2448	0.376958	2.22941	0.169084	0.865731	0.989754	8.2448	-1.33403	2.04033	-0.653834	0.513219	0.833024
SmallRNA_1070	chr10	111383177	111383195	18	+	-	-	5.98548	-4.70334	2.99009	-1.57298	0.115724	0.675403	5.98548	-5.49455	2.99606	-1.83392	0.0666654	0.841987	5.98548	0.411527	2.96288	0.138894	0.889534	NA
SmallRNA_1071	chr10	111811625	111811645	20	-	-	-	16.6206	-1.36676	2.72986	-0.500671	0.616603	0.905085	16.6206	-4.00517	2.72788	-1.46823	0.142041	0.841987	16.6206	3.73096	2.72801	1.36765	0.171423	0.537643
SmallRNA_1072	chr10	111856516	111856531	15	+	-	-	0.301528	-2.74462	4.25366	-0.645239	0.518773	NA	0.301528	0.1489	4.39009	0.0339172	0.972943	0.989754	0.301528	-0.48845	4.06176	-0.120256	0.904281	NA
SmallRNA_1073	chr10	111887132	111887149	17	-	-	-	1.13833	3.73718	2.89569	1.2906	0.196842	NA	1.13833	1.36198	2.80437	0.485665	0.627204	0.951692	1.13833	3.51221	2.70329	1.29923	0.193864	NA
SmallRNA_1074	chr10	112852279	112852299	20	+	-	-	1.99125	0.241191	2.60797	0.0924825	0.926315	NA	1.99125	-0.994256	2.62592	-0.378632	0.704961	0.984051	1.99125	1.24791	2.56736	0.486068	0.626919	NA
SmallRNA_1075	chr10	112999288	112999307	19	+	-	-	3.74813	-2.95248	2.61732	-1.12805	0.259297	NA	3.74813	-3.8267	2.62745	-1.45643	0.145273	0.841987	3.74813	1.40297	2.635	0.532437	0.594423	NA
SmallRNA_1076	chr10	113092422	113092441	19	+	-	-	1.45868	-5.02629	3.8699	-1.29882	0.194007	NA	1.45868	0.139816	4.03986	0.0346092	0.972391	0.989754	1.45868	-0.497534	3.73731	-0.133126	0.894094	NA
SmallRNA_1077	chr10	114044020	114044038	18	-	-	-	1.21902	3.45872	3.62321	0.954602	0.339779	NA	1.21902	3.59472	3.67966	0.976916	0.328611	0.842222	1.21902	3.80643	3.41575	1.11438	0.265118	NA
SmallRNA_1078	chr10	114045907	114045928	21	+	-	-	2.75734	-1.06511	2.2115	-0.481626	0.630072	NA	2.75734	-1.84495	2.23393	-0.825877	0.408874	0.855401	2.75734	0.0710203	2.17526	0.0326492	0.973954	NA
SmallRNA_1079	chr10	114521852	114521873	21	-	-	-	50.9314	-0.536305	1.49414	-0.358939	0.71964	0.92124	50.9314	-0.389624	1.5041	-0.259042	0.795603	0.989754	50.9314	-2.30641	1.38642	-1.66358	0.0961967	0.461241
SmallRNA_1080	chr10	114534210	114534228	18	+	-	-	3.08229	-1.38816	3.4201	-0.405881	0.68483	NA	3.08229	4.30679	3.61313	1.19198	0.233268	0.841987	3.08229	3.66944	3.32902	1.10226	0.270349	NA
SmallRNA_1081	chr10	114822063	114822080	17	-	-	-	2.44299	-2.27056	3.88702	-0.584138	0.559127	NA	2.44299	-5.64945	3.86353	-1.46225	0.143673	0.841987	2.44299	-0.497913	3.72412	-0.1337	0.89364	NA
SmallRNA_1082	chr10	115377960	115378023	63	+	-	-	1.02869	5.69595	4.32208	1.31787	0.187546	NA	1.02869	4.35499	4.32208	1.00761	0.31364	0.841987	1.02869	3.71765	3.98816	0.932172	0.351247	NA
SmallRNA_1083	chr10	115768535	115768551	16	+	-	-	5.1027	-4.64204	3.4332	-1.3521	0.176342	NA	5.1027	0.125727	3.62181	0.0347137	0.972308	0.989754	5.1027	-6.07879	3.20092	-1.89908	0.0575545	NA
SmallRNA_1084	chr10	115881945	115881960	15	-	-	-	2.39088	-2.83717	2.68482	-1.05675	0.290628	NA	2.39088	-4.64169	2.68689	-1.72753	0.0840725	0.841987	2.39088	-0.565331	2.68228	-0.210765	0.83307	NA
SmallRNA_1085	chr10	116168315	116168334	19	+	-	-	0.412281	-3.19575	4.24709	-0.752458	0.451776	NA	0.412281	0.148906	4.39009	0.0339188	0.972942	0.989754	0.412281	-0.488443	4.06176	-0.120254	0.904282	NA
SmallRNA_1086	chr10	116271878	116271894	16	-	-	-	39.7837	-1.44419	3.06633	-0.470985	0.637652	0.907554	39.7837	-1.66367	3.06807	-0.542253	0.587644	0.933113	39.7837	1.25851	2.85536	0.440753	0.659391	0.917089
SmallRNA_1087	chr10	116313227	116313242	15	+	-	-	16.3106	-1.41186	3.10673	-0.454454	0.649502	0.911518	16.3106	-1.44546	3.11126	-0.464591	0.642224	0.957803	16.3106	2.55959	2.95879	0.865079	0.386995	0.733659
SmallRNA_1088	chr10	117364290	117364306	16	-	-	-	1.59289	-2.56129	4.00182	-0.640033	0.522151	NA	1.59289	2.53553	4.16614	0.608603	0.542787	0.907206	1.59289	1.89818	3.84606	0.49354	0.621631	NA
SmallRNA_1089	chr10	117930709	117930724	15	-	-	-	3.78234	-1.31541	2.93712	-0.447857	0.654256	NA	3.78234	-3.10322	2.93905	-1.05586	0.291034	0.841987	3.78234	-1.12378	2.77633	-0.404772	0.685645	NA
SmallRNA_1090	chr10	118271643	118271660	17	+	-	-	2.27695	2.42652	2.44216	0.993594	0.320421	NA	2.27695	-1.07149	2.34032	-0.457841	0.647066	0.959486	2.27695	-0.416121	2.20064	-0.189091	0.850022	NA
SmallRNA_1091	chr10	118590705	118590728	23	+	-	-	3.11252	-2.33731	3.27508	-0.713664	0.475435	NA	3.11252	-1.53325	3.35402	-0.45714	0.647571	0.959774	3.11252	-4.89745	3.03944	-1.6113	0.107115	NA
SmallRNA_1092	chr10	118835633	118835653	20	-	-	-	18.1871	-2.94641	2.93373	-1.00432	0.315223	0.856291	18.1871	-4.03966	2.93572	-1.37604	0.16881	0.841987	18.1871	-2.16723	2.7353	-0.79232	0.428174	0.770775
SmallRNA_1093	chr10	118975423	118975442	19	+	-	-	44.6534	-4.02831	2.41918	-1.66515	0.0958821	0.656297	44.6534	-4.67266	2.42042	-1.93052	0.053543	0.841987	44.6534	-1.17838	2.26633	-0.51995	0.603099	0.885364
SmallRNA_1094	chr10	119078546	119078562	16	+	-	-	2.82247	0.476424	3.99017	0.119399	0.904959	NA	2.82247	0.138505	3.99576	0.0346632	0.972348	0.989754	2.82247	-5.54618	3.56579	-1.55538	0.119855	NA
SmallRNA_1095	chr10	119103913	119103931	18	+	-	-	3.55812	2.62987	3.46611	0.758738	0.448009	NA	3.55812	-3.05249	3.32779	-0.91727	0.359001	0.846058	3.55812	2.5846	3.24304	0.796969	0.425469	NA
SmallRNA_1097	chr10	119348049	119348069	20	-	-	-	7.77458	-1.50002	2.42609	-0.618286	0.536387	0.887763	7.77458	-2.88283	2.42933	-1.18667	0.235356	0.841987	7.77458	3.44788	2.4693	1.3963	0.162625	0.528834
SmallRNA_1098	chr10	119517021	119517040	19	-	-	-	7.76047	-0.82465	2.53275	-0.325595	0.744731	0.923441	7.76047	0.166187	2.55587	0.0650215	0.948157	0.989754	7.76047	4.96811	2.55807	1.94213	0.0521209	0.387992
SmallRNA_1099	chr10	119872689	119872706	17	-	-	-	1.42337	-1.82064	2.2533	-0.807988	0.419098	NA	1.42337	-1.32781	2.3231	-0.571569	0.567614	0.923531	1.42337	1.7634	2.32021	0.760017	0.447245	NA
SmallRNA_1100	chr10	120061272	120061294	22	+	-	-	4.06253	-2.91355	2.62282	-1.11084	0.266635	NA	4.06253	-2.77376	2.64693	-1.04791	0.294678	0.841987	4.06253	-1.79468	2.488	-0.721332	0.470705	NA
SmallRNA_1101	chr10	120208070	120208088	18	-	-	-	10.6582	1.11798	2.04023	0.54797	0.583713	0.899646	10.6582	-0.859657	2.03937	-0.42153	0.673368	0.970261	10.6582	-1.55889	1.88587	-0.826614	0.408456	0.757738
SmallRNA_1102	chr10	120600475	120600492	17	-	-	-	3.48258	4.76583	2.41223	1.97569	0.0481895	NA	3.48258	4.35617	2.45305	1.77582	0.0757633	0.841987	3.48258	5.34838	2.34117	2.28449	0.022343	NA
SmallRNA_1103	chr10	120965012	120965027	15	-	-	-	2.24686	-0.245027	4.00723	-0.0611464	NA	NA	2.24686	4.49666	4.16983	1.07838	NA	NA	2.24686	3.85933	3.84658	1.00331	NA	NA
SmallRNA_1104	chr10	121685617	121685634	17	+	-	-	2.60328	-2.39594	3.07189	-0.779958	0.435416	NA	2.60328	-5.57606	3.04636	-1.8304	0.0671901	0.841987	2.60328	-2.50089	2.95144	-0.847348	0.396801	NA
SmallRNA_1105	chr10	121818904	121818920	16	+	-	-	9.35033	-4.69304	2.94915	-1.59132	0.111537	0.666716	9.35033	-4.60443	2.95685	-1.55721	0.119421	0.841987	9.35033	-1.93279	2.79524	-0.691459	0.489277	0.817062
SmallRNA_1106	chr10	122044667	122044684	17	+	-	-	3.0679	-1.16648	2.21664	-0.526237	0.598724	NA	3.0679	0.444122	2.29529	0.193492	0.846573	0.989754	3.0679	3.57949	2.29296	1.56108	0.118505	NA
SmallRNA_1107	chr10	122210675	122210692	17	+	-	-	0.437348	-3.28172	4.24605	-0.772886	0.43959	NA	0.437348	0.148908	4.39009	0.0339191	0.972942	0.989754	0.437348	-0.488442	4.06176	-0.120254	0.904282	NA
SmallRNA_1109	chr10	122554859	122554909	50	+	-	-	1.03321	5.7009	4.32206	1.31903	0.18716	NA	1.03321	4.35994	4.32206	1.00877	0.313087	0.841987	1.03321	3.7226	3.98813	0.93342	0.350603	NA
SmallRNA_1110	chr10	123343173	123343190	17	+	-	-	10.2123	-6.44964	3.26578	-1.97491	0.048278	0.558883	10.2123	-7.17436	3.26919	-2.19454	0.0281968	0.841987	10.2123	-0.517911	3.20876	-0.161405	0.871774	0.973262
SmallRNA_1111	chr10	123454160	123454181	21	+	-	-	9.45955	1.42077	2.16509	0.656217	0.511685	0.886166	9.45955	0.0512459	2.17418	0.0235703	0.981195	0.991292	9.45955	-0.756249	2.00542	-0.377102	0.706097	0.941154
SmallRNA_1112	chr10	123481433	123481450	17	+	-	-	7.38721	-1.30657	2.7142	-0.481382	0.630245	0.90551	7.38721	0.261072	2.74399	0.0951433	0.924201	0.989754	7.38721	3.91255	2.70969	1.44391	0.148764	NA
SmallRNA_1113	chr10	123529123	123529140	17	+	-	-	1.49137	-4.70963	4.06635	-1.1582	0.246784	NA	1.49137	0.144974	4.22719	0.0342957	0.972641	0.989754	1.49137	-2.45916	3.87159	-0.635181	0.52531	NA
SmallRNA_1114	chr10	123930631	123930650	19	-	-	-	19.0124	-0.955745	2.89166	-0.330518	0.741009	0.922611	19.0124	-1.54061	2.89526	-0.532113	0.594648	0.934852	19.0124	-0.153298	2.69102	-0.0569665	0.954572	0.989758
SmallRNA_1115	chr10	124055650	124055665	15	+	-	-	0.924829	-4.36045	4.23714	-1.0291	0.303432	NA	0.924829	0.148924	4.39009	0.0339228	0.972939	0.989754	0.924829	-0.488425	4.06176	-0.12025	0.904285	NA
SmallRNA_1116	chr10	124120694	124120710	16	+	-	-	24.3735	-1.6559	3.24965	-0.509564	0.610357	0.903373	24.3735	-1.41347	3.2531	-0.4345	0.663925	0.966073	24.3735	1.6429	3.04043	0.540353	0.588954	0.876706
SmallRNA_1117	chr10	124671137	124671161	24	+	-	-	4.6972	-3.02234	2.51297	-1.2027	NA	NA	4.6972	-4.93462	2.51331	-1.9634	NA	NA	4.6972	0.156704	2.54201	0.061646	NA	NA
SmallRNA_1118	chr10	125642603	125642620	17	+	-	-	4.30905	-2.51243	3.61638	-0.694737	0.48722	NA	4.30905	-1.01679	3.64651	-0.27884	0.780368	0.989754	4.30905	2.96042	3.5041	0.844845	0.398197	NA
SmallRNA_1119	chr10	125795029	125795046	17	-	-	-	1.96813	-1.82482	3.64604	-0.500495	0.616727	NA	1.96813	2.87771	3.82383	0.752572	0.451707	0.8678	1.96813	-0.6816	3.43481	-0.198439	0.842702	NA
SmallRNA_1120	chr10	125879786	125879806	20	-	-	-	1.69303	-2.90714	2.13807	-1.3597	0.173923	NA	1.69303	-1.09317	2.26241	-0.483186	0.628964	0.951777	1.69303	-2.12117	2.0847	-1.01749	0.308919	NA
SmallRNA_1121	chr10	125958118	125958141	23	-	-	-	2.97296	1.09125	2.62799	0.415241	0.677965	NA	2.97296	2.38247	2.76882	0.860464	0.389534	0.852069	2.97296	-1.82118	2.41572	-0.753891	0.450915	NA
SmallRNA_1122	chr10	126024682	126024699	17	+	-	-	4.84012	1.48989	4.39009	0.339375	0.734327	NA	4.84012	0.148924	4.39009	0.0339228	0.972939	0.989754	4.84012	-6.33117	3.9383	-1.60759	0.107925	NA
SmallRNA_1123	chr10	126133875	126133894	19	-	-	-	1.04691	-4.53932	4.23621	-1.07155	0.283921	NA	1.04691	0.148927	4.39009	0.0339234	0.972938	0.989754	1.04691	-0.488423	4.06176	-0.120249	0.904286	NA
SmallRNA_1124	chr10	126416727	126416743	16	-	-	-	3.22108	-2.29392	2.87013	-0.799237	0.424153	NA	3.22108	-2.49821	2.89007	-0.864413	0.387361	0.852069	3.22108	0.0516186	2.79351	0.018478	0.985257	NA
SmallRNA_1125	chr10	126920806	126920838	32	+	-	-	4.41783	-1.20635	2.5796	-0.46765	0.640035	NA	4.41783	3.48992	2.82527	1.23525	0.216737	0.841987	4.41783	-2.23243	2.40568	-0.927983	0.353416	NA
SmallRNA_1126	chr10	127050121	127050200	79	+	-	-	0.382324	4.57193	4.33027	1.05581	0.291056	NA	0.382324	3.23097	4.33027	0.746135	0.455586	0.868549	0.382324	2.59363	3.99703	0.648888	0.516411	NA
SmallRNA_1127	chr10	127069140	127069158	18	-	-	-	5.60935	3.44517	2.2979	1.49927	0.133804	0.698496	5.60935	3.48707	2.37602	1.46761	0.142211	0.841987	5.60935	4.34607	2.2917	1.89644	0.0579016	NA
SmallRNA_1128	chr10	127419398	127419413	15	-	-	-	1.53983	-2.93808	2.75574	-1.06617	0.286348	NA	1.53983	-3.4616	2.78788	-1.24166	0.214361	0.841987	1.53983	-1.33176	2.71874	-0.489844	0.624244	NA
SmallRNA_1129	chr10	127734112	127734131	19	+	-	-	0.715946	-3.90549	3.71444	-1.05143	0.293059	NA	0.715946	-1.03506	3.8397	-0.269568	0.787493	0.989754	0.715946	-0.502307	3.59352	-0.139781	0.888833	NA
SmallRNA_1130	chr10	128059332	128059347	15	-	-	-	1.85937	0.23602	4.06084	0.058121	0.953652	NA	1.85937	4.44378	4.2183	1.05345	0.292133	0.841987	1.85937	3.80644	3.89166	0.978102	0.328024	NA
SmallRNA_1131	chr10	128303819	128303842	23	+	-	-	14.804	-1.19096	2.39127	-0.498044	0.618453	0.905085	14.804	0.137034	2.40628	0.0569486	0.954586	0.989754	14.804	5.71111	2.43868	2.34188	0.0191868	0.268628
SmallRNA_1132	chr10	128540488	128540509	21	-	-	-	5.66729	-1.17212	3.14041	-0.373238	0.708972	0.92124	5.66729	2.26151	3.22974	0.700214	0.483794	0.879045	5.66729	4.59149	3.08296	1.48931	0.136405	NA
SmallRNA_1133	chr10	128634799	128634819	20	+	-	-	17.1872	2.88742	1.39057	2.07642	0.037855	0.517936	17.1872	1.34917	1.39682	0.96589	0.334099	0.842222	17.1872	1.63128	1.29992	1.2549	0.209514	0.581224
SmallRNA_1134	chr10	128828038	128828055	17	+	-	-	0.433341	-1.45349	4.22274	-0.344206	0.730691	NA	0.433341	0.707628	4.33951	0.163066	0.870466	0.989754	0.433341	0.917606	4.03134	0.227618	0.819943	NA
SmallRNA_1135	chr10	128934159	128934178	19	+	-	-	53.5501	-2.2135	2.75137	-0.80451	0.421102	0.880415	53.5501	-2.86216	2.75244	-1.03986	0.298404	0.841987	53.5501	-0.805134	2.55523	-0.315093	0.752691	0.962937
SmallRNA_1136	chr10	129060392	129060409	17	+	-	-	4.62181	-0.0109798	3.69214	-0.00297384	0.997627	NA	4.62181	-1.37065	3.6967	-0.370775	0.710805	0.98574	4.62181	3.91572	3.56503	1.09837	0.272043	NA
SmallRNA_1137	chr10	129375289	129375307	18	+	-	-	0.835126	-3.07557	4.24864	-0.723894	0.469131	NA	0.835126	-3.39063	4.28783	-0.790758	0.429085	0.860801	0.835126	-0.488391	4.06176	-0.120241	0.904292	NA
SmallRNA_1138	chr10	129381433	129381451	18	+	-	-	2.33135	-1.96754	2.05632	-0.956824	0.338656	NA	2.33135	-0.37335	2.15222	-0.173472	0.86228	0.989754	2.33135	1.15821	2.13361	0.542839	0.587241	NA
SmallRNA_1139	chr10	129561037	129561055	18	+	-	-	11.8841	-5.4055	3.27646	-1.6498	0.0989842	0.656297	11.8841	-7.82813	3.27508	-2.39021	0.0168386	0.841987	11.8841	-0.517584	3.21577	-0.160952	0.872131	0.973262
SmallRNA_1140	chr10	129593011	129593028	17	-	-	-	1.05288	-1.16511	3.69723	-0.31513	0.752663	NA	1.05288	-4.10263	3.65423	-1.12271	0.261562	0.841987	1.05288	-2.02849	3.49074	-0.581108	0.561168	NA
SmallRNA_1141	chr10	130169366	130169384	18	+	-	-	4.22789	-5.61769	3.92761	-1.43031	0.152629	NA	4.22789	-5.50916	3.93918	-1.39855	0.161947	0.841987	4.22789	-0.495819	3.7902	-0.130816	0.895921	NA
SmallRNA_1142	chr10	130551459	130551478	19	-	-	-	66.4145	-2.88378	2.36159	-1.22112	0.22204	0.811924	66.4145	-3.11875	2.36272	-1.31998	0.186842	0.841987	66.4145	1.2929	2.21712	0.583147	0.559794	0.859511
SmallRNA_1144	chr10	131482293	131482312	19	+	-	-	14.735	-4.98582	3.18833	-1.56377	0.117872	0.677552	14.735	-8.1866	3.18427	-2.57095	0.010142	0.841987	14.735	-3.18736	3.04543	-1.0466	0.295283	0.655787
SmallRNA_1145	chr10	131588727	131588742	15	+	-	-	8.26066	-4.72745	3.0153	-1.56782	0.116923	0.675481	8.26066	-7.28226	3.01229	-2.41752	0.0156267	0.841987	8.26066	-2.50204	2.93295	-0.853082	0.393614	0.740317
SmallRNA_1146	chr10	131895354	131895405	51	+	-	-	409.696	-1.60058	4.12325	-0.388184	NA	NA	409.696	0.266591	4.12369	0.0646486	NA	NA	409.696	3.18468	3.82043	0.833594	NA	NA
SmallRNA_1147	chr10	131943590	131943609	19	+	-	-	3.72311	-4.36883	3.93114	-1.11134	0.266422	NA	3.72311	-5.97324	3.93357	-1.51853	0.128881	0.841987	3.72311	-0.495867	3.78889	-0.130874	0.895875	NA
SmallRNA_1148	chr10	132057974	132057996	22	+	-	-	6.62622	0.423327	2.45944	0.172124	0.86334	0.955966	6.62622	0.437713	2.47952	0.176531	0.859877	0.989754	6.62622	5.2528	2.49239	2.10753	0.0350714	NA
SmallRNA_1149	chr10	132771643	132771662	19	-	-	-	2.42115	-1.79644	2.88928	-0.621761	0.534099	NA	2.42115	-2.97694	2.9018	-1.02589	0.304942	0.841987	2.42115	-0.938837	2.77852	-0.337891	0.735445	NA
SmallRNA_1150	chr10	132797501	132797520	19	-	-	-	7.46445	-5.20107	3.812	-1.3644	0.172443	0.771237	7.46445	-6.06011	3.81775	-1.58735	0.112433	0.841987	7.46445	-5.58076	3.5552	-1.56974	0.116474	NA
SmallRNA_1151	chr10	132832294	132832315	21	-	-	-	1.83773	-3.44828	2.74341	-1.25693	0.208779	NA	1.83773	-4.68056	2.75774	-1.69724	0.0896508	0.841987	1.83773	-2.13303	2.706	-0.788261	0.430544	NA
SmallRNA_1152	chr10	133167615	133167630	15	+	-	-	28.1165	-4.61917	3.10361	-1.48832	0.136666	0.706147	28.1165	-5.97439	3.10435	-1.92453	0.0542887	0.841987	28.1165	-2.08847	2.90775	-0.718244	0.472607	0.802724
SmallRNA_1153	chr10	133250712	133250731	19	-	-	-	5.90956	-3.08909	3.05135	-1.01237	0.311362	0.853083	5.90956	-5.35442	3.04942	-1.75588	0.0791089	0.841987	5.90956	0.909638	3.00959	0.302246	0.762465	NA
SmallRNA_1154	chr10	133251343	133251361	18	+	-	-	16.642	-3.98643	2.87273	-1.38768	0.165235	0.760193	16.642	-6.13819	2.8723	-2.13702	0.032596	0.841987	16.642	0.888975	2.85454	0.311425	0.755478	0.962937
SmallRNA_1155	chr10	133278295	133278314	19	-	-	-	1.63237	-2.42424	2.57904	-0.939979	0.347228	NA	1.63237	2.62808	2.82707	0.929614	0.352571	0.845448	1.63237	1.28562	2.5969	0.495061	0.620557	NA
SmallRNA_1156	chr11	223388	223407	19	-	-	-	14.2979	-2.36286	1.98001	-1.19336	0.23273	0.816755	14.2979	-1.52443	1.99196	-0.765289	0.444099	0.864885	14.2979	3.01869	2.05781	1.46695	0.14239	0.515204
SmallRNA_1157	chr11	403154	403172	18	-	-	-	45.5858	-2.38337	3.01779	-0.789771	0.429661	0.8821	45.5858	-4.29422	3.01791	-1.42291	0.154761	0.841987	45.5858	-4.77373	2.80047	-1.70462	0.0882657	0.443759
SmallRNA_1158	chr11	535284	535313	29	-	-	-	2.99733	0.0859229	2.45572	0.0349888	0.972089	NA	2.99733	-1.56718	2.46034	-0.636979	0.524139	0.897768	2.99733	3.26651	2.48126	1.31647	0.188017	NA
SmallRNA_1160	chr11	694558	694575	17	+	-	-	1.30967	1.67845	2.21448	0.757943	0.448485	NA	1.30967	0.673607	2.25635	0.298539	0.765292	0.989754	1.30967	2.54292	2.23203	1.13928	0.254585	NA
SmallRNA_1161	chr11	742665	742681	16	+	-	-	20.002	-1.26759	3.17719	-0.398965	0.689919	0.92124	20.002	-2.40774	3.1787	-0.75746	0.448774	0.866427	20.002	1.55958	2.98781	0.521981	0.601683	0.885364
SmallRNA_1162	chr11	742846	742862	16	+	-	-	20.7773	-1.29186	2.83688	-0.45538	0.648836	0.911518	20.7773	-2.7044	2.83796	-0.95294	0.34062	0.843748	20.7773	2.29847	2.71622	0.8462	0.397441	0.743993
SmallRNA_1163	chr11	862142	862158	16	+	-	-	0.451086	-3.32565	4.24554	-0.783326	0.433436	NA	0.451086	0.148908	4.39009	0.0339192	0.972942	0.989754	0.451086	-0.488441	4.06176	-0.120254	0.904282	NA
SmallRNA_1164	chr11	894895	894916	21	-	-	-	37.611	-0.749839	2.35617	-0.318245	0.750299	0.924347	37.611	-1.26371	2.3582	-0.535877	0.592044	0.933478	37.611	3.15549	2.23807	1.40992	0.158564	0.525322
SmallRNA_1165	chr11	1018399	1018415	16	+	-	-	3.80497	5.52268	3.96872	1.39155	0.164058	NA	3.80497	-1.9953	3.80087	-0.524958	0.599612	0.935858	3.80497	3.54437	3.65989	0.968437	0.332826	NA
SmallRNA_1166	chr11	1103195	1103217	22	+	-	-	2.0597	-4.78217	2.88971	-1.6549	0.0979457	NA	2.0597	-0.317807	3.05991	-0.103862	0.917279	0.989754	2.0597	0.193311	2.8767	0.0671987	0.946423	NA
SmallRNA_1167	chr11	1158478	1158500	22	-	-	-	5.96708	-0.863233	3.23398	-0.266925	NA	NA	5.96708	-1.799	3.24	-0.555246	NA	NA	5.96708	3.85813	3.16426	1.21928	NA	NA
SmallRNA_1168	chr11	1162250	1162269	19	+	-	-	0.453893	-3.12645	4.0499	-0.771982	0.440125	NA	0.453893	-1.29231	4.14499	-0.311776	0.755211	0.989754	0.453893	-0.493146	3.88444	-0.126954	0.898976	NA
SmallRNA_1169	chr11	1277177	1277209	32	+;-	-	-	4.03855	0.398862	1.90121	0.209794	0.833829	NA	4.03855	-0.165684	1.9277	-0.0859492	0.931507	0.989754	4.03855	2.00029	1.91959	1.04204	0.297393	NA
SmallRNA_1170	chr11	1640396	1640414	18	-	-	-	24.4544	-1.62342	2.96692	-0.547173	0.58426	0.899646	24.4544	-2.07689	2.9693	-0.699454	0.484268	0.879045	24.4544	1.37539	2.78181	0.494423	0.621007	0.898519
SmallRNA_1171	chr11	1774328	1774348	20	+	-	-	29.2454	-2.147	3.33654	-0.643481	0.519912	0.886166	29.2454	-2.30324	3.33879	-0.689842	0.490293	0.882038	29.2454	-0.303923	3.10161	-0.0979887	0.921941	0.981082
SmallRNA_1172	chr11	1782203	1782221	18	-	-	-	5.24781	3.06301	2.30987	1.32605	0.184822	NA	5.24781	3.44177	2.39635	1.43626	0.150929	0.841987	5.24781	5.00343	2.33886	2.13926	0.0324147	NA
SmallRNA_1174	chr11	2128993	2129010	17	-	-	-	1.75885	-4.363	2.34772	-1.8584	0.0631124	NA	1.75885	-0.0625041	2.57805	-0.0242447	0.980657	0.9911	1.75885	-1.19799	2.3896	-0.501335	0.616135	NA
SmallRNA_1177	chr11	2306524	2306543	19	+	-	-	5.63003	-1.8942	3.12881	-0.605405	0.54491	0.892144	5.63003	-0.751068	3.15231	-0.23826	0.81168	0.989754	5.63003	3.75642	3.07484	1.22167	0.221834	NA
SmallRNA_1178	chr11	2727219	2727235	16	+	-	-	0.724978	1.48986	4.39009	0.33937	0.734331	NA	0.724978	-4.03856	4.26729	-0.946401	0.343944	0.844489	0.724978	-0.488451	4.06176	-0.120256	0.90428	NA
SmallRNA_1179	chr11	2791755	2791774	19	+	-	-	17.6667	-6.66863	2.75896	-2.41708	0.0156456	0.402146	17.6667	-6.92099	2.76288	-2.50499	0.0122455	0.841987	17.6667	-5.19345	2.5894	-2.00566	0.0448922	0.366364
SmallRNA_1180	chr11	3004162	3004183	21	-	-	-	8.94255	-5.68435	3.28431	-1.73076	0.0834948	0.639953	8.94255	-7.24438	3.28569	-2.20483	0.0274661	0.841987	8.94255	-0.517228	3.22341	-0.16046	0.872519	0.973262
SmallRNA_1181	chr11	3043490	3043508	18	+	-	-	0.356948	-2.54505	4.25728	-0.59781	0.549967	NA	0.356948	-1.67691	4.32502	-0.387723	0.698221	0.982008	0.356948	-0.488425	4.06176	-0.12025	0.904285	NA
SmallRNA_1183	chr11	3638672	3638692	20	-	-	-	5.20163	-2.24171	2.45585	-0.912804	0.361346	NA	5.20163	-2.29734	2.47089	-0.929761	0.352495	0.845448	5.20163	2.18315	2.49146	0.876255	0.380892	NA
SmallRNA_1184	chr11	4311124	4311141	17	+	-	-	0.38155	-3.08192	4.24856	-0.725404	0.468204	NA	0.38155	0.148905	4.39009	0.0339184	0.972942	0.989754	0.38155	-0.488445	4.06176	-0.120254	0.904282	NA
SmallRNA_1185	chr11	4515023	4515038	15	+	-	-	3.10181	-4.27804	3.12982	-1.36686	0.171668	NA	3.10181	-5.13151	3.14296	-1.6327	0.102532	0.841987	3.10181	-3.67132	2.96656	-1.23757	0.215876	NA
SmallRNA_1186	chr11	4637229	4637254	25	-	-	-	0.500378	-3.47253	4.24396	-0.818229	0.413226	NA	0.500378	0.148911	4.39009	0.0339197	0.972941	0.989754	0.500378	-0.488439	4.06176	-0.120253	0.904283	NA
SmallRNA_1188	chr11	5226922	5227031	109	-	-	-	7.10111	-2.1225	3.17237	-0.669056	0.50346	0.885671	7.10111	-0.113338	3.23464	-0.0350388	0.972049	0.989754	7.10111	-2.53698	2.95192	-0.859433	0.390102	NA
SmallRNA_1189	chr11	5348396	5348443	47	-	-	-	1.59984	6.25564	4.31507	1.44972	0.147137	NA	1.59984	4.91468	4.31507	1.13896	0.254721	0.841987	1.59984	4.27735	3.98056	1.07456	0.282573	NA
SmallRNA_1190	chr11	5466674	5466696	22	+	-	-	74.968	-2.44862	2.59048	-0.945238	0.344537	0.861437	74.968	-1.26461	2.59286	-0.48773	0.625741	0.9512	74.968	0.487256	2.40681	0.202449	0.839566	0.973262
SmallRNA_1191	chr11	5655624	5655647	23	-	-	-	1.33363	1.74911	2.43307	0.718891	0.472208	NA	1.33363	2.05	2.51899	0.813819	0.415749	0.856365	1.33363	3.65538	2.43432	1.5016	0.133201	NA
SmallRNA_1192	chr11	6568368	6568388	20	-	-	-	7.12109	-0.10054	2.40958	-0.0417252	0.966718	0.988555	7.12109	-1.87577	2.41107	-0.777984	0.436578	0.863681	7.12109	0.721352	2.29305	0.314582	0.753079	NA
SmallRNA_1193	chr11	6664831	6664853	22	+	-	-	7.21276	-1.6239	2.51516	-0.645647	0.518508	0.886166	7.21276	-2.10571	2.52853	-0.83278	0.404969	0.855401	7.21276	-1.44622	2.3591	-0.613036	0.539852	NA
SmallRNA_1194	chr11	6983083	6983205	122	-	-	-	1.46655	1.55927	3.61738	0.431049	0.666433	NA	1.46655	4.31492	3.77412	1.14329	0.252918	0.841987	1.46655	2.15398	3.45543	0.623361	0.533048	NA
SmallRNA_1195	chr11	7058780	7058803	23	-	-	-	147.993	-1.89383	2.0599	-0.919378	0.357898	0.863531	147.993	-1.7048	2.06078	-0.827257	0.408092	0.855401	147.993	0.698795	1.91258	0.365367	0.714838	0.945812
SmallRNA_1196	chr11	7390959	7390980	21	-	-	-	0.575217	0.587285	3.03111	0.193752	0.84637	NA	0.575217	-1.56251	3.00921	-0.519244	0.60359	0.937547	0.575217	1.15351	2.90265	0.397397	0.691075	NA
SmallRNA_1198	chr11	7964125	7964143	18	-	-	-	1.6094	-1.16849	3.19684	-0.365512	0.714729	NA	1.6094	-0.0149348	3.27129	-0.00456542	0.996357	0.998922	1.6094	2.59193	3.12862	0.828456	0.407412	NA
SmallRNA_1199	chr11	7989340	7989405	65	-	-	-	6.06321	8.15734	4.26036	1.91471	0.0555301	0.579582	6.06321	6.81638	4.26036	1.59995	0.109609	0.841987	6.06321	6.17905	3.92664	1.57362	0.115575	NA
SmallRNA_1200	chr11	8220859	8220877	18	+	-	-	15.6491	-0.944462	2.57256	-0.367129	0.713523	0.92124	15.6491	-2.39272	2.57742	-0.928337	0.353233	0.846058	15.6491	-3.97315	2.38461	-1.66616	0.0956807	0.460621
SmallRNA_1201	chr11	8347717	8347737	20	+	-	-	21.217	-5.37265	2.645	-2.03125	0.0422296	0.538162	21.217	-8.15971	2.64308	-3.08719	0.00202057	0.692488	21.217	0.036718	2.66934	0.0137555	0.989025	0.996553
SmallRNA_1202	chr11	8386241	8386261	20	+	-	-	13.4537	0.177361	2.06752	0.0857848	0.931637	0.973022	13.4537	0.0259388	2.07804	0.0124823	0.990041	0.996203	13.4537	2.63805	1.98785	1.32709	0.18448	0.554664
SmallRNA_1203	chr11	9600705	9600723	18	+	-	-	2.37124	4.43102	2.37918	1.86242	0.0625443	NA	2.37124	3.01929	2.35099	1.28426	0.19905	0.841987	2.37124	4.73515	2.28796	2.0696	0.0384899	NA
SmallRNA_1204	chr11	10307897	10307912	15	+	-	-	1.62776	-2.60005	3.44587	-0.75454	0.450525	NA	1.62776	-4.96654	3.43721	-1.44494	0.148476	0.841987	1.62776	-0.512137	3.33851	-0.153403	0.87808	NA
SmallRNA_1205	chr11	10392381	10392402	21	-	-	-	4.17971	-4.891	1.85578	-2.63556	0.00839996	NA	4.17971	-2.56303	1.93863	-1.32209	0.186139	0.841987	4.17971	-1.46457	1.91133	-0.766261	0.443521	NA
SmallRNA_1206	chr11	10500933	10500952	19	+	-	-	23.6076	-2.60854	3.22323	-0.809294	0.418346	0.878638	23.6076	-2.53052	3.22619	-0.784368	0.432824	0.860943	23.6076	0.829641	3.02058	0.274663	0.783575	0.967828
SmallRNA_1207	chr11	10507887	10507967	80	-	-	-	12.4795	-6.43111	2.87424	-2.2375	0.0252538	0.469906	12.4795	0.100881	3.10355	0.032505	0.974069	0.989754	12.4795	-7.22714	2.68783	-2.68884	0.00717004	0.174349
SmallRNA_1208	chr11	10508336	10508412	76	-	-	-	0.969655	2.51787	2.60818	0.965376	0.334356	NA	0.969655	2.58907	2.68061	0.965852	0.334118	0.842222	0.969655	1.73336	2.49512	0.694702	0.487242	NA
SmallRNA_1209	chr11	10509207	10509298	91	-	-	-	16.1876	-2.22394	2.81369	-0.7904	NA	NA	16.1876	-4.90153	2.81098	-1.74371	NA	NA	16.1876	-3.10632	2.62085	-1.18523	NA	NA
SmallRNA_1210	chr11	10509339	10509452	113	-	-	-	32.3275	-3.28542	1.93914	-1.69426	0.0902153	0.650545	32.3275	-3.32361	1.94515	-1.70866	0.0875135	0.841987	32.3275	-3.97337	1.80748	-2.19829	0.0279284	0.306697
SmallRNA_1211	chr11	10509592	10509737	145	-	-	-	14.3947	-2.20152	2.23305	-0.985879	0.324193	0.856994	14.3947	-0.122604	2.28928	-0.0535556	0.957289	0.989754	14.3947	-3.15133	2.0795	-1.51543	0.129664	0.499055
SmallRNA_1212	chr11	10510158	10510209	51	-	-	-	19.7855	-1.78593	1.95978	-0.911291	0.362142	0.863531	19.7855	-0.74773	1.97269	-0.379041	0.704658	0.98405	19.7855	-0.227104	1.83503	-0.123761	0.901505	0.974721
SmallRNA_1213	chr11	10746244	10746262	18	+	-	-	2.48529	-1.32403	2.33805	-0.566297	0.571192	NA	2.48529	-0.836077	2.38371	-0.350746	0.725779	0.989754	2.48529	2.91362	2.39265	1.21773	0.223325	NA
SmallRNA_1214	chr11	11355011	11355027	16	-	-	-	1.50902	2.76644	3.27586	0.844493	0.398394	NA	1.50902	1.34584	3.28569	0.409605	0.682095	0.974424	1.50902	2.941	3.13177	0.939086	0.347687	NA
SmallRNA_1215	chr11	11421198	11421216	18	+	-	-	2.85442	-5.32468	3.98379	-1.33659	0.181358	NA	2.85442	0.142967	4.15007	0.0344494	0.972519	0.989754	2.85442	-4.14735	3.73376	-1.11077	0.266667	NA
SmallRNA_1216	chr11	11811712	11811729	17	-	-	-	1.87039	-0.2798	2.16671	-0.129136	0.89725	NA	1.87039	-0.292765	2.22142	-0.131792	0.895149	0.989754	1.87039	3.07265	2.24106	1.37107	0.170354	NA
SmallRNA_1217	chr11	11830084	11830101	17	-	-	-	4.58322	-5.18384	3.50592	-1.4786	0.139248	NA	4.58322	0.128453	3.69323	0.0347805	0.972255	0.989754	4.58322	-5.64745	3.27349	-1.72521	0.0844895	NA
SmallRNA_1218	chr11	12009376	12009404	28	-	-	-	1.06024	-1.02118	2.74695	-0.371752	0.710078	NA	1.06024	-2.71951	2.75337	-0.987703	0.323298	0.841987	1.06024	0.905064	2.7154	0.333307	0.738902	NA
SmallRNA_1219	chr11	12191790	12191806	16	+	-	-	2.37735	-1.91223	3.94341	-0.484918	0.627734	NA	2.37735	3.59417	4.11143	0.87419	0.382015	0.851225	2.37735	2.95683	3.7932	0.779509	0.43568	NA
SmallRNA_1220	chr11	12380816	12380836	20	-	-	-	3.35558	-3.80401	3.71981	-1.02264	0.30648	NA	3.35558	-4.01454	3.75041	-1.07043	0.284428	0.841987	3.35558	-5.09525	3.46795	-1.46924	0.141768	NA
SmallRNA_1221	chr11	12755875	12755894	19	+	-	-	5.64635	-0.461011	1.81192	-0.254433	0.799161	0.936902	5.64635	2.21071	1.94415	1.13711	0.255492	0.841987	5.64635	0.56337	1.73236	0.325203	0.745027	NA
SmallRNA_1222	chr11	13326255	13326288	33	-	-	-	172.346	-1.51488	2.05917	-0.735674	0.461929	0.882139	172.346	-2.57453	2.0595	-1.25008	0.211272	0.841987	172.346	-0.372438	1.90954	-0.19504	0.845361	0.973262
SmallRNA_1223	chr11	13625811	13625865	54	+	-	-	0.560779	2.16025	4.2401	0.509482	0.610415	NA	0.560779	3.44624	4.32819	0.796233	0.425897	0.860049	0.560779	2.8089	3.99478	0.703144	0.481966	NA
SmallRNA_1224	chr11	13713016	13713034	18	+	-	-	1.79429	-4.24557	4.05229	-1.0477	0.294778	NA	1.79429	-4.41338	4.07421	-1.08325	0.278698	0.841987	1.79429	-0.492759	3.89609	-0.126475	0.899356	NA
SmallRNA_1225	chr11	13816005	13816025	20	+	-	-	3.81316	-2.85512	2.61882	-1.09023	0.275611	NA	3.81316	3.19724	2.86748	1.115	0.264851	0.841987	3.81316	-0.503285	2.50322	-0.201055	0.840656	NA
SmallRNA_1226	chr11	13931293	13931311	18	-	-	-	3.97653	-3.29104	3.25879	-1.0099	0.312545	NA	3.97653	-6.3397	3.24694	-1.95251	0.0508772	0.841987	3.97653	-0.519067	3.18532	-0.162956	0.870553	NA
SmallRNA_1227	chr11	14042638	14042659	21	-	-	-	32.579	-0.541406	2.14177	-0.252785	0.800435	0.936902	32.579	-1.55489	2.14396	-0.725242	0.468303	0.872902	32.579	-0.498662	1.99107	-0.250449	0.80224	0.968454
SmallRNA_1228	chr11	14306486	14306503	17	-	-	-	7.71126	-6.0955	3.28384	-1.85621	0.0634237	0.598729	7.71126	-6.73856	3.28859	-2.04907	0.0404549	0.841987	7.71126	-0.517205	3.22391	-0.160428	0.872544	0.973262
SmallRNA_1229	chr11	15634166	15634185	19	+	-	-	5.92878	-5.68428	3.34147	-1.70113	0.0889179	0.650545	5.92878	-6.37884	3.34728	-1.90568	0.0566917	0.841987	5.92878	-0.514945	3.27337	-0.157314	0.874998	NA
SmallRNA_1230	chr11	15757895	15757910	15	+	-	-	1.52346	0.110019	3.10413	0.0354428	0.971727	NA	1.52346	-2.46808	3.08557	-0.799878	0.423782	0.859284	1.52346	1.75569	3.01545	0.58223	0.560412	NA
SmallRNA_1231	chr11	16269962	16269987	25	+	-	-	11.4375	-0.435862	2.5819	-0.168814	0.865943	0.956145	11.4375	-3.12871	2.57764	-1.21379	0.224828	0.841987	11.4375	-0.850621	2.41471	-0.352266	0.724639	0.952462
SmallRNA_1232	chr11	16288819	16288839	20	+	-	-	3.40572	1.44417	2.1226	0.680378	0.496265	NA	3.40572	1.37434	2.20082	0.624469	0.53232	0.902488	3.40572	0.0220834	1.98475	0.0111266	0.991122	NA
SmallRNA_1233	chr11	16603895	16603910	15	-	-	-	9.74137	-2.39256	3.70132	-0.646407	0.518016	0.886166	9.74137	-1.3241	3.71205	-0.356702	0.721315	0.989754	9.74137	4.09367	3.57925	1.14372	0.25274	0.612072
SmallRNA_1234	chr11	16888157	16888172	15	-	-	-	534.365	0.977472	3.16628	0.308713	0.75754	0.927598	534.365	-0.896372	3.16629	-0.283098	0.777102	0.989754	534.365	0.818559	2.9318	0.2792	0.780091	0.96654
SmallRNA_1235	chr11	17635224	17635245	21	+;-	-	-	9.04797	1.83464	2.41143	0.760808	0.446771	0.8821	9.04797	0.262789	2.42261	0.108473	0.91362	0.989754	9.04797	-2.54063	2.201	-1.15431	0.248375	0.609554
SmallRNA_1236	chr11	17640573	17640592	19	+	-	-	2.80356	1.47979	2.25169	0.657192	0.511058	NA	2.80356	2.15006	2.34723	0.916	0.359667	0.846058	2.80356	1.47411	2.16114	0.6821	0.495176	NA
SmallRNA_1237	chr11	17659178	17659198	20	-	-	-	13.3042	-3.56438	2.82349	-1.2624	0.206805	0.796903	13.3042	0.90398	2.94308	0.307155	0.758725	0.989754	13.3042	-4.17293	2.62702	-1.58846	0.112182	0.477972
SmallRNA_1238	chr11	18045464	18045486	22	-	-	-	4.47722	-1.24198	1.91981	-0.64693	0.517677	NA	4.47722	-2.32745	1.93044	-1.20566	0.22795	0.841987	4.47722	1.4912	2.00663	0.743137	0.457399	NA
SmallRNA_1239	chr11	18761632	18761648	16	+	-	-	0.837458	-4.21499	4.23799	-0.994571	0.319945	NA	0.837458	0.148922	4.39009	0.0339223	0.972939	0.989754	0.837458	-0.488428	4.06176	-0.12025	0.904285	NA
SmallRNA_1240	chr11	18891386	18891407	21	+	-	-	116.872	-2.00576	2.72574	-0.735857	0.461818	0.882139	116.872	-2.5787	2.72623	-0.945885	0.344207	0.844592	116.872	0.878971	2.53134	0.347235	0.728415	0.953931
SmallRNA_1241	chr11	18958420	18958438	18	-	-	-	10.4765	-7.21387	3.26725	-2.20794	0.0272488	0.488033	10.4765	-6.48069	3.27528	-1.97867	0.0478534	0.841987	10.4765	-0.517808	3.21093	-0.161264	0.871885	0.973262
SmallRNA_1243	chr11	19551496	19551516	20	-	-	-	15.1206	-6.50241	3.02385	-2.15037	0.0315258	0.498009	15.1206	-7.4557	3.02652	-2.46346	0.0137604	0.841987	15.1206	-5.90103	2.83286	-2.08306	0.0372457	0.347816
SmallRNA_1244	chr11	19614374	19614395	21	-	-	-	1.21899	-3.03146	4.17638	-0.725858	0.467926	NA	1.21899	-4.271	4.1891	-1.01955	0.307941	0.841987	1.21899	-0.490053	3.99644	-0.122622	0.902406	NA
SmallRNA_1245	chr11	20273644	20273664	20	-	-	-	2.14115	-4.18787	3.33696	-1.25499	0.209481	NA	2.14115	-4.94561	3.35171	-1.47555	0.140065	0.841987	2.14115	-0.515449	3.26282	-0.157977	0.874475	NA
SmallRNA_1246	chr11	20338008	20338025	17	-	-	-	2.60999	0.472997	3.85899	0.12257	0.902447	NA	2.60999	-5.86139	3.69365	-1.58689	0.112539	0.841987	2.60999	-0.502952	3.57507	-0.140683	0.88812	NA
SmallRNA_1247	chr11	20593339	20593357	18	-	-	-	6.70586	-2.43563	3.46523	-0.702877	0.482132	0.885671	6.70586	-3.5334	3.46929	-1.01848	0.30845	0.841987	6.70586	-0.498688	3.27315	-0.152357	0.878905	NA
SmallRNA_1248	chr11	21370216	21370239	23	-	-	-	6.36314	1.47025	1.94357	0.756466	0.44937	0.8821	6.36314	1.23108	1.9745	0.623489	0.532963	0.902813	6.36314	4.06628	2.01841	2.01459	0.0439471	NA
SmallRNA_1249	chr11	21442247	21442283	36	+	-	-	1.80077	6.43035	4.31212	1.49123	0.135902	NA	1.80077	5.08939	4.31212	1.18025	0.2379	0.841987	1.80077	4.45205	3.97737	1.11935	0.262992	NA
SmallRNA_1250	chr11	22275186	22275201	15	-	-	-	1.14874	-0.664765	3.20753	-0.207251	0.835814	NA	1.14874	-1.34867	3.24155	-0.416056	0.677369	0.972325	1.14874	1.89761	3.12684	0.606879	0.543931	NA
SmallRNA_1251	chr11	23478096	23478120	24	+	-	-	150.121	-2.03468	2.86486	-0.710221	0.477567	0.885671	150.121	-2.2276	2.86532	-0.777434	0.436903	0.863924	150.121	1.32617	2.65917	0.498717	0.617978	0.895223
SmallRNA_1252	chr11	25986115	25986134	19	-	-	-	3.03712	-3.87483	2.91255	-1.33039	0.183389	NA	3.03712	-2.09006	3.00134	-0.696376	0.486194	0.879708	3.03712	-4.13821	2.73398	-1.51362	0.130123	NA
SmallRNA_1253	chr11	26236069	26236085	16	-	-	-	1.94294	2.06843	2.06952	0.999473	0.317566	NA	1.94294	-0.116619	2.03166	-0.057401	0.954226	0.989754	1.94294	-0.650772	1.86647	-0.348664	0.727342	NA
SmallRNA_1254	chr11	28705863	28705883	20	-	-	-	1.97363	1.50829	2.61682	0.576384	0.564355	NA	1.97363	1.95425	2.69804	0.724321	0.468869	0.872902	1.97363	4.10822	2.60841	1.57499	0.115258	NA
SmallRNA_1255	chr11	30100765	30100782	17	-	-	-	5.10908	-1.67019	2.86874	-0.582203	0.56043	NA	5.10908	-2.55373	2.87663	-0.887749	0.374676	0.8501	5.10908	0.944242	2.7913	0.33828	0.735152	NA
SmallRNA_1256	chr11	31173949	31173964	15	+	-	-	1.06882	-3.38406	3.55509	-0.951892	0.341152	NA	1.06882	-3.81789	3.58866	-1.06388	0.287384	0.841987	1.06882	-0.507689	3.44748	-0.147264	0.882924	NA
SmallRNA_1257	chr11	31370503	31370566	63	+	-	-	7.4267	1.60032	2.86394	0.558781	0.576311	0.899433	7.4267	0.000199726	2.87038	6.96e-05	0.999944	0.999944	7.4267	-1.23157	2.64529	-0.465571	0.641523	NA
SmallRNA_1260	chr11	32089256	32089273	17	+	-	-	2.32316	-2.78878	2.37455	-1.17445	0.240217	NA	2.32316	-1.03881	2.45994	-0.422292	0.672812	0.970261	2.32316	1.88719	2.42899	0.776942	0.437193	NA
SmallRNA_1261	chr11	32213123	32213138	15	+	-	-	2.0053	1.28223	2.59374	0.494355	0.621055	NA	2.0053	-0.397442	2.6008	-0.152815	0.878544	0.989754	2.0053	1.29796	2.51338	0.516419	0.605562	NA
SmallRNA_1262	chr11	32228460	32228482	22	+	-	-	4.97687	6.57736	2.4964	2.63474	0.00842016	NA	4.97687	3.5384	2.34028	1.51196	0.130545	0.841987	4.97687	2.06823	2.11149	0.979512	0.327327	NA
SmallRNA_1263	chr11	32387519	32387534	15	-	-	-	0.986564	-2.39955	3.75811	-0.638499	0.523149	NA	0.986564	-3.65248	3.77833	-0.966692	0.333698	0.842222	0.986564	-2.02549	3.58931	-0.564311	0.572542	NA
SmallRNA_1264	chr11	32493684	32493703	19	+	-	-	9.82042	8.75303	2.93909	2.97814	0.00290001	0.208122	9.82042	5.77606	2.84815	2.028	0.04256	0.841987	9.82042	3.97036	2.57861	1.53973	0.123627	0.49513
[truncated: 7,004 more rows]
